# Supplementary material for: Inhibition of DYRK1A, via histone modification, promotes cardiomyocyte cell cycle activation and cardiac repair after myocardial infarction
Source: eBioMedicine. 2022 Jul 8;82:104139. doi: 10.1016/j.ebiom.2022.104139 (PMC9278077; doi:10.1016/j.ebiom.2022.104139)
Supplement: Supplementary file 3 [file mmc3.xls]

ID	gene_name	si-DYRK1A	si-NC	log2FoldChange	pvalue	padj
ENSRNOG00000026053	Grem1	4885.646794	1864.033805	1.390637736	1.95E-135	2.49E-131
ENSRNOG00000019422	Egr1	4203.963117	8402.123425	-0.998999879	5.94E-84	3.80E-80
ENSRNOG00000010079	Car3	3295.537804	1692.007934	0.962269328	1.07E-62	4.55E-59
novel.1781	-	11048.43453	6069.725395	0.864488028	1.41E-61	4.53E-58
ENSRNOG00000001414	Serpine1	25206.56728	16653.31882	0.597927073	4.01E-56	1.03E-52
ENSRNOG00000014867	Synpo2	6531.944321	3595.562004	0.861757488	1.63E-49	3.47E-46
ENSRNOG00000021201	Txnip	3481.669735	5737.474434	-0.721019017	3.79E-48	6.94E-45
ENSRNOG00000016538	Itga8	4299.089379	2762.209036	0.638238138	1.67E-40	2.67E-37
ENSRNOG00000012658	Pdlim3	6654.290751	4528.009694	0.555329962	7.98E-40	1.14E-36
ENSRNOG00000012280	Ptx3	1725.660015	913.8978714	0.917374514	3.83E-37	4.91E-34
ENSRNOG00000001607	Adamts1	5057.467141	3278.925439	0.62495632	9.55E-37	1.11E-33
ENSRNOG00000031743	Gbp2	1542.581964	844.6578571	0.868398044	8.05E-33	8.59E-30
ENSRNOG00000014721	Ahrr	487.2383865	168.4964977	1.528105914	1.15E-32	1.13E-29
ENSRNOG00000056756	Actn1	19448.25168	13696.67209	0.505786273	2.89E-31	2.64E-28
ENSRNOG00000004610	Lum	4363.050554	2917.593706	0.580563605	1.41E-28	1.20E-25
ENSRNOG00000001030	Tsc22d1	13259.73699	9904.424561	0.420822116	8.81E-28	7.05E-25
novel.17441	-	3311.908772	2255.707824	0.553804048	4.45E-27	3.32E-24
ENSRNOG00000007319	Trib3	664.0081253	1201.910751	-0.856039313	4.66E-27	3.32E-24
ENSRNOG00000017783	Sfrp1	6759.405987	4489.071782	0.590004646	7.34E-27	4.95E-24
ENSRNOG00000000805	Gja1	5376.836949	3781.994574	0.5076118	2.02E-26	1.29E-23
ENSRNOG00000005053	Egln3	2264.119201	1446.998286	0.646236022	3.90E-26	2.38E-23
ENSRNOG00000004717	Epyc	386.5573387	144.6883993	1.420323074	5.26E-26	3.06E-23
ENSRNOG00000012956	Tgm2	12664.10171	8914.383647	0.506555023	1.61E-25	8.97E-23
ENSRNOG00000014030	Synm	2421.613792	1537.010125	0.656974023	2.16E-25	1.15E-22
ENSRNOG00000048088	Mest	1775.125735	1091.053583	0.702330243	2.63E-25	1.35E-22
ENSRNOG00000042980	Adam19	12281.02	8928.41068	0.46001391	3.07E-25	1.51E-22
ENSRNOG00000013090	Gadd45g	4409.273531	2984.428138	0.563308858	1.56E-24	7.39E-22
ENSRNOG00000001469	Eln	13531.01847	9692.203328	0.481499228	5.12E-24	2.34E-21
ENSRNOG00000001149	Pxn	2104.876368	3053.023583	-0.536344208	1.00E-23	4.42E-21
ENSRNOG00000002418	Tgfb2	3853.860684	2614.876221	0.559118612	1.24E-23	5.29E-21
ENSRNOG00000021802	Isg15	599.1616296	245.5980638	1.287548209	1.35E-23	5.59E-21
ENSRNOG00000033527	Pappa	755.4837933	384.1895085	0.974385798	1.48E-23	5.90E-21
ENSRNOG00000003772	Csrp2	2580.066218	1769.081098	0.544462261	1.53E-23	5.94E-21
novel.8091	-	1567.309357	982.5908945	0.672915326	1.96E-23	7.39E-21
novel.8723	-	579.9795624	280.257667	1.04955171	2.99E-23	1.10E-20
ENSRNOG00000040287	Cyp1b1	8987.397545	3504.906317	1.358420492	3.37E-23	1.20E-20
ENSRNOG00000034258	Xirp2	1903.82184	3021.787087	-0.666244004	5.37E-23	1.81E-20
ENSRNOG00000002097	Rasl11b	4195.021442	2947.164159	0.509268372	5.38E-23	1.81E-20
ENSRNOG00000009629	Car2	820.0471	449.7823016	0.866694253	7.02E-23	2.30E-20
ENSRNOG00000043451	Spp1	31555.59405	24334.29146	0.374878564	2.65E-22	8.50E-20
ENSRNOG00000010797	Esm1	561.3016887	276.0201267	1.023890355	3.20E-21	1.00E-18
novel.2271	-	2065.050319	1372.969284	0.589360599	4.20E-21	1.28E-18
ENSRNOG00000025001	Pcolce	11062.48454	14566.55102	-0.396966991	5.92E-21	1.76E-18
novel.7235	-	64.72230711	212.954586	-1.718060913	4.69E-20	1.36E-17
ENSRNOG00000020369	Igf2	3638.772545	2628.604931	0.469665684	6.63E-20	1.89E-17
ENSRNOG00000012027	Bco1	251.4971241	83.15819949	1.596931689	3.02E-19	8.41E-17
ENSRNOG00000006789	Ddit3	699.3212501	1149.41586	-0.716985382	4.58E-19	1.25E-16
ENSRNOG00000009311	Fstl3	315.6276201	611.7652257	-0.954042807	5.45E-19	1.45E-16
novel.13331	-	1049.055786	648.573425	0.694277358	7.31E-19	1.91E-16
ENSRNOG00000014835	Il1rl1	3823.564407	2586.327704	0.563543385	8.47E-19	2.17E-16
ENSRNOG00000021403	Rhob	4158.608159	5694.058651	-0.453311317	1.59E-18	3.99E-16
novel.15862	-	2429.188936	3375.624184	-0.4742283	1.78E-18	4.39E-16
ENSRNOG00000008943	Penk	3869.693372	2700.913759	0.51829272	2.40E-18	5.79E-16
ENSRNOG00000010529	Thbs2	5655.590215	4314.021931	0.390619631	2.46E-18	5.83E-16
ENSRNOG00000007060	Plin2	2411.101058	3285.07045	-0.446014563	2.68E-18	6.23E-16
novel.3933	-	532.8791797	950.8227149	-0.834910471	2.92E-18	6.69E-16
novel.827	-	1201.542951	745.9175911	0.688214303	8.31E-18	1.87E-15
ENSRNOG00000028043	Cxcl3	446.6265166	211.5859288	1.07595329	1.17E-17	2.59E-15
novel.5312	-	875.4328355	495.6571838	0.819587595	1.54E-17	3.35E-15
ENSRNOG00000004882	Capn6	240.7238379	469.7135909	-0.964176191	2.19E-17	4.68E-15
ENSRNOG00000020684	Vat1	5896.080307	7950.831581	-0.431397008	3.15E-17	6.61E-15
ENSRNOG00000017469	Anxa1	3076.978584	4051.285152	-0.396911532	1.30E-16	2.68E-14
ENSRNOG00000002810	Gfpt2	1160.167303	1669.471354	-0.524963919	1.42E-16	2.88E-14
novel.15200	-	12798.85348	10174.36541	0.331180362	2.17E-16	4.35E-14
ENSRNOG00000003515	Ephx1	2344.946191	1716.719313	0.449850351	2.93E-16	5.77E-14
ENSRNOG00000062101	Ace	961.5963031	1443.821525	-0.586267947	3.59E-16	6.97E-14
novel.4447	-	7.367379334	97.7219715	-3.727926374	3.72E-16	7.11E-14
ENSRNOG00000011238	Tiparp	1648.477965	1133.709443	0.539524457	4.45E-16	8.38E-14
ENSRNOG00000020679	Icam1	2032.412885	2880.787866	-0.50350308	5.61E-16	1.04E-13
ENSRNOG00000023708	Tmem176a	407.5683528	686.7575499	-0.752609269	6.56E-16	1.20E-13
novel.10973	-	1246.702119	841.1446199	0.567625576	6.76E-16	1.22E-13
ENSRNOG00000016156	Nptxr	1635.240205	1073.679073	0.607364673	3.54E-15	6.30E-13
ENSRNOG00000023148	Col11a1	4241.603657	5564.651902	-0.391554949	4.55E-15	7.99E-13
ENSRNOG00000014387	Chac1	318.2707786	576.4935497	-0.856291742	5.29E-15	9.15E-13
ENSRNOG00000008837	Ass1	187.7272765	388.0445134	-1.047649931	9.87E-15	1.68E-12
ENSRNOG00000008176	Nppa	109552.3723	84922.92879	0.367363558	1.12E-14	1.89E-12
novel.7517	-	668.353954	395.1614495	0.75845838	1.47E-14	2.45E-12
ENSRNOG00000049298	LOC100909595	6.756140029	76.24958716	-3.509928886	1.63E-14	2.68E-12
ENSRNOG00000004854	Has2	425.8512923	217.8950793	0.966077543	1.68E-14	2.72E-12
ENSRNOG00000053430	Slco4a1	697.1897923	419.1825154	0.734863484	2.52E-14	4.03E-12
novel.9642	-	1153.709335	736.5818645	0.645593977	4.11E-14	6.49E-12
ENSRNOG00000020281	Kif22	1693.267068	1194.258626	0.504213638	4.62E-14	7.21E-12
ENSRNOG00000058645	Tnc	854.5559903	541.9793374	0.657781259	7.25E-14	1.12E-11
ENSRNOG00000002511	Flt4	636.1402555	969.2515643	-0.606732566	1.04E-13	1.58E-11
novel.1253	-	1079.030405	1514.531704	-0.48953632	1.06E-13	1.60E-11
ENSRNOG00000008587	Tek	333.8729367	563.6255938	-0.756028401	1.11E-13	1.65E-11
ENSRNOG00000009263	Ifi27	6480.222822	4910.382216	0.400264616	1.50E-13	2.21E-11
ENSRNOG00000028415	Cdc20	2002.862058	1481.724651	0.435073147	1.60E-13	2.33E-11
ENSRNOG00000007763	Plod1	4007.32591	5069.98309	-0.33921576	1.82E-13	2.62E-11
ENSRNOG00000030021	Ccl6	1134.308064	748.1026573	0.599179079	1.96E-13	2.79E-11
ENSRNOG00000007284	Slc2a1	4827.021049	3748.808743	0.364788572	2.31E-13	3.25E-11
ENSRNOG00000017484	Gja5	1339.297991	947.5638761	0.499108133	2.33E-13	3.25E-11
ENSRNOG00000017072	Slc16a14	310.7527072	531.7958869	-0.775686674	2.43E-13	3.34E-11
ENSRNOG00000024082	Gldn	435.7304222	697.0466404	-0.678807676	2.50E-13	3.41E-11
ENSRNOG00000016219	Vnn1	723.7364274	1068.859578	-0.561762007	3.85E-13	5.19E-11
ENSRNOG00000006255	Nipal4	207.4381336	83.22968385	1.319419579	4.14E-13	5.52E-11
ENSRNOG00000022256	Cxcl10	353.4785981	154.3446226	1.197974808	4.73E-13	6.24E-11
novel.7053	-	755.6182315	476.9592551	0.663879305	4.96E-13	6.48E-11
ENSRNOG00000016242	Fzd1	11857.47965	9513.712619	0.317892019	5.87E-13	7.59E-11
ENSRNOG00000015036	Ctgf	25582.76887	20991.66851	0.28529542	6.34E-13	8.12E-11
novel.8465	-	2907.908538	2225.08601	0.385878209	6.70E-13	8.49E-11
ENSRNOG00000033608	Cd276	1526.315291	2047.618123	-0.423927195	8.98E-13	1.13E-10
novel.11999	-	113.3797863	30.2548314	1.915411788	9.20E-13	1.14E-10
ENSRNOG00000007300	C1qtnf6	1134.199456	1578.005609	-0.477002274	9.47E-13	1.17E-10
ENSRNOG00000039902	Lbh	3730.378566	2783.037499	0.422987872	9.70E-13	1.18E-10
ENSRNOG00000012058	Egflam	342.9685658	569.9799397	-0.733154813	1.01E-12	1.22E-10
ENSRNOG00000016696	Angpt2	456.4734833	257.6637565	0.824842719	1.12E-12	1.35E-10
ENSRNOG00000010034	Asah1	3055.958588	3909.460856	-0.35540308	1.30E-12	1.54E-10
ENSRNOG00000013304	Arg1	726.5445189	434.8303771	0.741554153	1.31E-12	1.54E-10
ENSRNOG00000024428	Kif20a	1930.57504	1389.021571	0.474451642	1.37E-12	1.60E-10
ENSRNOG00000043387	Cpe	9082.808047	7332.814165	0.308689014	1.46E-12	1.69E-10
novel.18173	-	4501.404132	3587.682555	0.327377157	1.68E-12	1.92E-10
ENSRNOG00000003172	Serpinf1	1150.389362	1617.25858	-0.492646116	1.73E-12	1.97E-10
ENSRNOG00000018865	Adamts12	3627.438343	2863.694808	0.341207127	2.34E-12	2.63E-10
novel.14238	-	404.8263097	212.3728046	0.930184076	2.55E-12	2.84E-10
ENSRNOG00000027520	Pls3	8048.610865	6484.440813	0.311811959	4.35E-12	4.80E-10
ENSRNOG00000024650	Ckap2	2298.181475	1683.427184	0.448185542	5.14E-12	5.62E-10
ENSRNOG00000013589	Cxcl12	255.7319717	119.1196697	1.09835678	5.43E-12	5.89E-10
ENSRNOG00000000479	Kifc1	1399.018132	1003.047205	0.48074612	6.74E-12	7.25E-10
ENSRNOG00000023969	Herc6	392.6487792	192.440852	1.028676159	7.06E-12	7.48E-10
ENSRNOG00000053047	Top2a	4543.267301	3548.82478	0.35637956	7.07E-12	7.48E-10
ENSRNOG00000008937	Csrp1	21343.32923	17869.02431	0.256415708	8.00E-12	8.39E-10
ENSRNOG00000011452	Aldoc	214.5495532	387.5039969	-0.85377696	8.50E-12	8.84E-10
ENSRNOG00000049028	C5ar2	178.8921058	346.2245447	-0.95368233	9.65E-12	9.97E-10
ENSRNOG00000059538	Clec2g	1296.071282	885.3627587	0.549350975	1.09E-11	1.12E-09
ENSRNOG00000019622	Ackr3	396.9725154	223.8866607	0.826232893	1.35E-11	1.37E-09
ENSRNOG00000029971	Mt-nd5	38402.57895	31170.51743	0.300983751	1.38E-11	1.39E-09
ENSRNOG00000015076	Cyp26b1	399.33029	209.2612902	0.934968945	1.54E-11	1.54E-09
ENSRNOG00000003276	Myo1d	1392.697213	1886.718121	-0.437691137	1.55E-11	1.54E-09
novel.5439	-	419.3619781	240.8960988	0.799882919	1.59E-11	1.57E-09
novel.10358	-	203.3672737	388.3892373	-0.930813978	1.83E-11	1.79E-09
ENSRNOG00000057834	LOC102553018	211.415788	91.51314688	1.207065106	1.88E-11	1.83E-09
ENSRNOG00000023410	Apol9a	722.5518817	416.359938	0.79346269	1.91E-11	1.84E-09
ENSRNOG00000012772	Nqo1	1548.648535	1010.102195	0.615508546	2.03E-11	1.94E-09
ENSRNOG00000010263	Cldn11	101.9983632	27.74465319	1.882952328	2.57E-11	2.44E-09
novel.12000	-	21991.42282	18264.65433	0.267794367	2.82E-11	2.66E-09
novel.2533	-	211.8624764	94.53352155	1.162878172	2.95E-11	2.76E-09
ENSRNOG00000008816	Gpnmb	14856.21304	17952.89643	-0.273207694	3.27E-11	3.03E-09
ENSRNOG00000046683	Lilrb3	103.8246806	25.93267654	1.990139311	3.47E-11	3.19E-09
ENSRNOG00000018052	Cnksr3	1165.648212	832.3632398	0.486762841	4.18E-11	3.82E-09
ENSRNOG00000017206	Igfbp5	3397.112952	2633.33718	0.367712393	4.37E-11	3.97E-09
ENSRNOG00000028624	Kif26b	757.656753	495.376972	0.61414582	5.29E-11	4.77E-09
ENSRNOG00000007539	Rsad2	322.2538018	153.1768411	1.075170014	5.72E-11	5.12E-09
novel.2910	-	988.6809074	645.4885462	0.615481208	5.88E-11	5.20E-09
novel.894	-	371.5040907	623.0077018	-0.745967155	5.89E-11	5.20E-09
ENSRNOG00000017209	Tubb3	376.5403989	621.1597457	-0.723582844	7.38E-11	6.47E-09
ENSRNOG00000007808	Nap1l5	268.1625788	135.6357696	0.984596405	7.45E-11	6.49E-09
ENSRNOG00000013036	Epha8	65.12482347	12.1047951	2.423867391	7.61E-11	6.58E-09
ENSRNOG00000021029	Hamp	68.22836639	177.0017107	-1.371903363	7.65E-11	6.58E-09
ENSRNOG00000001285	Atp2a2	43115.26349	36210.17207	0.251815252	7.76E-11	6.62E-09
ENSRNOG00000009884	Lgals1	9981.420477	11871.94236	-0.250208965	8.19E-11	6.94E-09
novel.10474	-	53.47329052	145.5830133	-1.443950539	9.17E-11	7.72E-09
novel.9676	-	1015.518912	1440.492774	-0.503770767	9.24E-11	7.74E-09
novel.7018	-	642.5864306	409.6525617	0.648063979	9.39E-11	7.81E-09
ENSRNOG00000015442	Sfxn3	1373.739543	1820.19061	-0.405281808	9.77E-11	8.07E-09
novel.18714	-	1886.366284	1411.807641	0.418474954	1.02E-10	8.38E-09
ENSRNOG00000017850	Dctpp1	607.6711262	377.5247749	0.687427058	1.05E-10	8.57E-09
ENSRNOG00000011654	Plk4	970.0085463	657.5914877	0.561163244	1.24E-10	1.01E-08
ENSRNOG00000012181	Lpl	6019.158375	7246.301597	-0.26786968	1.41E-10	1.13E-08
novel.2387	-	5206.370137	6308.291333	-0.277155701	1.47E-10	1.18E-08
novel.5572	-	1657.023522	1236.266535	0.422518482	2.00E-10	1.59E-08
ENSRNOG00000002773	Rgs4	767.0086519	518.0465271	0.567780009	2.01E-10	1.59E-08
ENSRNOG00000052247	Manba	959.5948756	1309.839188	-0.448630868	2.14E-10	1.68E-08
ENSRNOG00000021713	Kif18b	717.2611006	487.725785	0.556295034	2.48E-10	1.93E-08
ENSRNOG00000017833	Actn2	18807.06451	15270.50956	0.300517176	3.07E-10	2.39E-08
ENSRNOG00000026293	Jun	2090.964655	2686.986822	-0.361691207	3.22E-10	2.49E-08
ENSRNOG00000008027	Murc	471.6140611	721.1752719	-0.613907891	3.34E-10	2.56E-08
ENSRNOG00000050819	Birc5	813.222207	551.8040752	0.55885582	3.68E-10	2.80E-08
ENSRNOG00000024363	Sertad1	606.3531378	871.0465648	-0.52291483	4.12E-10	3.12E-08
ENSRNOG00000011360	Dkk2	128.2953497	47.02248908	1.454194913	4.15E-10	3.13E-08
ENSRNOG00000019357	Tax1bp3	2072.727394	2621.154815	-0.339117004	4.34E-10	3.25E-08
novel.5781	-	781.6076856	490.3003163	0.675007862	4.67E-10	3.47E-08
ENSRNOG00000029195	Uba7	311.8570202	161.5718424	0.950587677	5.04E-10	3.72E-08
ENSRNOG00000025053	Lrp1	29411.43344	36484.6598	-0.310862738	5.05E-10	3.72E-08
ENSRNOG00000019305	Sh3tc2	489.6919965	730.9900597	-0.578618374	5.52E-10	4.04E-08
ENSRNOG00000014153	Lhfp	5618.786899	4653.31246	0.272070939	6.10E-10	4.44E-08
ENSRNOG00000002548	Tnn	341.8947287	196.7949416	0.797903783	6.29E-10	4.55E-08
ENSRNOG00000010873	Pithd1	1682.767194	1279.307173	0.394895966	7.39E-10	5.31E-08
ENSRNOG00000017307	Prss23	4634.256666	3791.495787	0.28980108	7.65E-10	5.47E-08
ENSRNOG00000012053	S100a16	1077.940041	1429.820498	-0.407405115	8.56E-10	6.09E-08
novel.1380	-	7255.05096	5905.251085	0.296787426	8.76E-10	6.20E-08
ENSRNOG00000013248	Wwc2	3428.21231	4197.448462	-0.291889326	8.97E-10	6.31E-08
ENSRNOG00000000728	Clic2	790.8693873	1112.102259	-0.490848988	9.71E-10	6.79E-08
ENSRNOG00000010196	Glb1	1588.566573	2031.098483	-0.354660694	1.03E-09	7.20E-08
ENSRNOG00000020843	LOC100360087	6575.633952	8501.508545	-0.370483491	1.14E-09	7.87E-08
ENSRNOG00000021916	Slc16a12	276.4287758	446.0273994	-0.689679284	1.38E-09	9.48E-08
novel.15724	-	1816.338355	1359.806161	0.417960301	1.48E-09	1.02E-07
ENSRNOG00000011407	Prag1	2048.899	1541.955998	0.409553528	1.65E-09	1.12E-07
ENSRNOG00000048723	Pros1	2825.475674	3471.627034	-0.297345412	1.73E-09	1.17E-07
novel.14881	-	151.8547387	62.16613175	1.289496676	1.80E-09	1.21E-07
ENSRNOG00000005924	Dstn	10903.20027	9002.348999	0.2765256	2.56E-09	1.71E-07
ENSRNOG00000052017	Dio3	149.5364558	61.89336799	1.271587232	2.65E-09	1.77E-07
ENSRNOG00000008061	Nuak1	4587.92188	3818.006359	0.265129699	2.94E-09	1.95E-07
novel.9720	-	1936.971418	1483.553694	0.384640151	3.02E-09	1.98E-07
ENSRNOG00000018233	Gas6	14384.20227	12209.43527	0.236586957	3.02E-09	1.98E-07
ENSRNOG00000029941	Grina	3261.483516	4022.563089	-0.302386952	3.04E-09	1.98E-07
ENSRNOG00000049115	Ccr5	136.3439361	55.44006633	1.300970006	3.04E-09	1.98E-07
ENSRNOG00000006388	Pygl	661.5452991	920.5261635	-0.477161682	3.28E-09	2.12E-07
ENSRNOG00000028834	Polr2a	3722.761669	4577.714525	-0.298073471	3.29E-09	2.12E-07
ENSRNOG00000024365	Ect2	923.2357786	664.9574005	0.473067228	3.51E-09	2.25E-07
ENSRNOG00000051307	Aoc3	138.5265473	261.3245264	-0.91754826	3.54E-09	2.25E-07
novel.13678	-	302.3027472	171.7534828	0.816186851	3.64E-09	2.29E-07
ENSRNOG00000002525	Ptgs2	1183.39055	848.6384456	0.479050701	3.65E-09	2.29E-07
ENSRNOG00000062013	Adprhl1	251.5693771	134.6783095	0.900662509	3.65E-09	2.29E-07
ENSRNOG00000010635	Igfbp4	2629.306677	3261.003065	-0.310637555	3.72E-09	2.32E-07
novel.5618	-	734.6475265	502.492163	0.548681563	3.97E-09	2.47E-07
ENSRNOG00000015439	Man2a1	6426.614103	7771.628096	-0.274012146	4.24E-09	2.62E-07
ENSRNOG00000003189	Cited1	307.3776581	169.6148515	0.856217129	4.33E-09	2.67E-07
ENSRNOG00000028545	Ahnak2	1876.155911	2444.464293	-0.381717525	4.55E-09	2.79E-07
novel.10576	-	282.0946809	443.9869166	-0.654456105	4.71E-09	2.87E-07
ENSRNOG00000006227	Ifih1	760.1757762	488.2855966	0.638158221	5.01E-09	3.04E-07
ENSRNOG00000007142	B3gat1	87.92006775	25.20268432	1.809941091	5.06E-09	3.06E-07
novel.11990	-	927.7367823	655.9208936	0.500262063	5.51E-09	3.31E-07
ENSRNOG00000000826	Flot1	3602.27602	2924.386621	0.300586691	5.87E-09	3.51E-07
ENSRNOG00000016885	Klf6	1100.546808	1437.128057	-0.384767664	5.91E-09	3.52E-07
ENSRNOG00000009826	Bche	354.0349809	538.6683459	-0.605492249	6.23E-09	3.69E-07
ENSRNOG00000002185	Pgm2	819.0441917	1101.252341	-0.427068071	6.28E-09	3.70E-07
ENSRNOG00000016451	Cd1d1	241.9691195	417.804297	-0.789178922	6.50E-09	3.82E-07
ENSRNOG00000003463	Srebf1	815.0008897	1182.897914	-0.537360447	6.74E-09	3.94E-07
ENSRNOG00000033220	Oas1b	370.9770946	184.5117461	1.005795336	6.94E-09	4.04E-07
ENSRNOG00000020938	Ppp1r15a	1214.166375	1582.0863	-0.382145909	6.98E-09	4.04E-07
novel.9281	-	1214.423929	899.8117699	0.432663287	7.09E-09	4.09E-07
ENSRNOG00000018740	Ugt1a5	229.779361	118.559642	0.955483096	7.12E-09	4.09E-07
novel.1081	-	779.9324581	534.7282506	0.542862431	7.52E-09	4.30E-07
ENSRNOG00000014137	Fbln1	3226.990156	2537.158532	0.347210038	7.90E-09	4.50E-07
ENSRNOG00000011346	Ehd2	3274.966353	3986.828213	-0.2834462	8.57E-09	4.85E-07
ENSRNOG00000022697	Clec14a	1377.574579	1038.875772	0.407088934	9.41E-09	5.31E-07
ENSRNOG00000012960	Uap1l1	606.1014043	852.4347076	-0.492739929	9.63E-09	5.40E-07
ENSRNOG00000037198	Usp18	107.1361295	34.47950106	1.634627464	9.65E-09	5.40E-07
ENSRNOG00000014613	Ddah1	7616.770795	6392.50987	0.252541984	9.79E-09	5.45E-07
ENSRNOG00000009760	Palm	604.5687071	899.9343914	-0.573586887	1.11E-08	6.15E-07
ENSRNOG00000012543	Mcm3	2379.599547	1871.485357	0.346853458	1.14E-08	6.29E-07
novel.1374	-	422.4624563	614.8143264	-0.541728025	1.18E-08	6.50E-07
ENSRNOG00000007281	Flnc	9324.759833	11833.86992	-0.343697022	1.21E-08	6.61E-07
novel.7202	-	1134.472559	843.4384993	0.428679101	1.22E-08	6.66E-07
ENSRNOG00000030644	Mt-nd1	44770.95065	36238.82736	0.305004566	1.33E-08	7.22E-07
novel.16482	-	1303.177983	1659.363664	-0.348655665	1.42E-08	7.68E-07
novel.15204	-	789.1810833	555.4555148	0.505538041	1.46E-08	7.85E-07
ENSRNOG00000018551	Olr63	344.5778143	199.2109875	0.792182942	1.49E-08	7.97E-07
ENSRNOG00000024852	Tmx4	4111.760011	3385.74256	0.280127822	1.52E-08	8.13E-07
ENSRNOG00000045752	Rrm1	5065.874651	4264.076134	0.248628255	1.59E-08	8.44E-07
ENSRNOG00000012016	Npc1	1067.235345	1391.176772	-0.38288076	1.60E-08	8.46E-07
novel.10650	-	286.0581851	165.4168894	0.78980858	1.72E-08	9.08E-07
ENSRNOG00000014130	Cks2	938.4723547	673.1517857	0.478144098	1.91E-08	1.00E-06
ENSRNOG00000021166	Ecm1	1087.597024	1469.739564	-0.434628286	1.93E-08	1.01E-06
ENSRNOG00000007907	Tmem178a	404.2097203	251.475359	0.683239639	1.96E-08	1.02E-06
ENSRNOG00000015159	Slc9a3	64.98499762	14.16773835	2.198994918	2.06E-08	1.07E-06
ENSRNOG00000011951	Plk2	6112.948297	5133.25911	0.25234087	2.14E-08	1.11E-06
ENSRNOG00000004487	Nek2	695.9034066	458.9500022	0.598697203	2.24E-08	1.15E-06
novel.12842	-	322.0739581	192.1496005	0.747530632	2.25E-08	1.15E-06
ENSRNOG00000010210	Slc7a11	685.2908241	967.4051646	-0.496512436	2.32E-08	1.18E-06
novel.5478	-	9329.799112	7845.075498	0.249944798	2.32E-08	1.18E-06
novel.13889	-	2183.37435	1746.156069	0.322322531	2.54E-08	1.29E-06
ENSRNOG00000018126	Abca1	1094.617505	792.9023911	0.463879775	2.62E-08	1.32E-06
ENSRNOG00000011946	Ptn	3432.514189	2813.004107	0.287330197	2.78E-08	1.39E-06
ENSRNOG00000058388	Zfp36	814.4865378	1092.145907	-0.424059167	3.15E-08	1.58E-06
ENSRNOG00000010951	Cmtm6	2226.846191	2740.616599	-0.299274383	3.20E-08	1.60E-06
ENSRNOG00000049281	Gba	1003.476273	1305.534886	-0.380340077	3.31E-08	1.64E-06
ENSRNOG00000004208	Crim1	6188.911725	4983.98462	0.312515959	3.61E-08	1.78E-06
ENSRNOG00000012031	St8sia2	398.8762543	248.0692116	0.686298857	3.81E-08	1.87E-06
ENSRNOG00000011521	Filip1	2361.856282	1866.751883	0.340236519	3.91E-08	1.92E-06
ENSRNOG00000014659	Ebpl	622.0756748	853.8940139	-0.456853615	4.16E-08	2.03E-06
ENSRNOG00000003600	Pnpt1	1357.900093	1024.811237	0.40535416	4.27E-08	2.08E-06
novel.7572	-	512.4234245	325.7766493	0.653600257	4.41E-08	2.14E-06
ENSRNOG00000013452	Rcn1	11080.29195	12948.74101	-0.224786446	4.49E-08	2.17E-06
ENSRNOG00000001859	Sdf2l1	893.6230262	658.450208	0.440411033	4.72E-08	2.27E-06
ENSRNOG00000001427	Orai2	404.231199	592.1976238	-0.551810793	4.73E-08	2.27E-06
ENSRNOG00000009243	Oaf	2304.178282	2867.742317	-0.315881733	5.02E-08	2.40E-06
ENSRNOG00000011696	Lifr	763.9374162	1019.171706	-0.415554272	5.34E-08	2.54E-06
ENSRNOG00000022839	Ifit3	168.2080528	81.55595306	1.044451018	5.78E-08	2.74E-06
ENSRNOG00000018824	Slc7a5	5289.022029	6348.17501	-0.263070727	5.84E-08	2.76E-06
novel.3305	-	150.4244261	65.47346737	1.198509776	6.16E-08	2.90E-06
ENSRNOG00000008575	Aoc1	243.8327873	134.7853846	0.856347544	6.64E-08	3.11E-06
ENSRNOG00000008697	Nov	4237.626554	3502.604135	0.274923776	6.71E-08	3.13E-06
ENSRNOG00000005690	Lmcd1	2265.598115	1808.728907	0.324762407	7.09E-08	3.30E-06
novel.17703	-	408.0233495	261.6154748	0.640148938	7.25E-08	3.36E-06
ENSRNOG00000008012	Abcb1a	518.1599487	733.01796	-0.502253414	7.76E-08	3.58E-06
ENSRNOG00000003870	C1qtnf2	176.048968	296.8154503	-0.755508296	7.78E-08	3.58E-06
ENSRNOG00000021919	Rhoj	1017.149949	1345.009522	-0.404192744	8.65E-08	3.97E-06
ENSRNOG00000018087	Vim	46080.50415	39435.83714	0.224613298	8.75E-08	4.00E-06
ENSRNOG00000005447	Ypel2	809.9637458	592.4839215	0.451673185	8.80E-08	4.01E-06
novel.5414	-	185.1046701	305.7610771	-0.724426581	8.94E-08	4.06E-06
ENSRNOG00000019549	Akap12	5619.53109	4671.727184	0.266216363	9.12E-08	4.13E-06
ENSRNOG00000015131	Ube2c	1011.028809	749.4722374	0.431439135	9.37E-08	4.22E-06
ENSRNOG00000012660	Postn	156.4306437	73.43839492	1.092040999	9.69E-08	4.35E-06
novel.18573	-	2036.925875	1644.943661	0.308616881	9.92E-08	4.44E-06
ENSRNOG00000032989	Lrrn4	239.114117	382.8586558	-0.679159035	1.02E-07	4.54E-06
ENSRNOG00000007690	Cmpk2	273.3110483	154.2961899	0.824518259	1.06E-07	4.73E-06
ENSRNOG00000001369	Oas1a	71.78855607	20.15060928	1.83683477	1.08E-07	4.76E-06
ENSRNOG00000012318	Aspm	1450.230914	1131.475829	0.3581149	1.08E-07	4.76E-06
ENSRNOG00000015967	Sh3bgrl3	1049.135696	1362.913746	-0.378662775	1.13E-07	4.96E-06
ENSRNOG00000060237	Inhbb	462.5600274	307.3992173	0.587667529	1.13E-07	4.96E-06
novel.11130	-	891.9995717	1178.068229	-0.401137767	1.18E-07	5.17E-06
ENSRNOG00000002930	Ppl	215.8356133	343.6012855	-0.671945451	1.27E-07	5.51E-06
ENSRNOG00000014201	Manf	4829.662176	4086.525737	0.241212955	1.33E-07	5.77E-06
novel.11987	-	434.741282	286.4415577	0.603652058	1.34E-07	5.78E-06
ENSRNOG00000053122	Scn1a	85.3760099	169.7479708	-0.989516714	1.36E-07	5.85E-06
ENSRNOG00000049075	Fabp5	3192.448993	2566.289225	0.314109013	1.39E-07	5.98E-06
ENSRNOG00000058539	Ccnb1	1564.568112	1223.362318	0.35594005	1.43E-07	6.12E-06
ENSRNOG00000015033	Mxd4	4111.101341	3424.349253	0.263602888	1.43E-07	6.12E-06
ENSRNOG00000013039	Add1	4658.187284	5522.297064	-0.245657335	1.52E-07	6.47E-06
ENSRNOG00000002843	Cxcl6	137.6212901	58.65345714	1.227384991	1.59E-07	6.74E-06
ENSRNOG00000001711	Hrasls	104.8253567	195.7746642	-0.900511356	1.62E-07	6.86E-06
novel.17354	-	6670.657734	5541.846085	0.267416053	1.70E-07	7.15E-06
novel.18674	-	620.6175537	423.2748011	0.550057063	1.71E-07	7.17E-06
ENSRNOG00000010971	Snx18	3412.774271	2851.884962	0.259327116	1.72E-07	7.18E-06
novel.1510	-	922.6317771	677.9655051	0.445058984	1.73E-07	7.23E-06
ENSRNOG00000010765	Vcl	16298.92028	13670.51179	0.253660301	1.75E-07	7.29E-06
novel.17512	-	207.1239613	334.6277687	-0.691383534	1.85E-07	7.67E-06
ENSRNOG00000010841	Col8a2	2169.013864	2690.282094	-0.310403956	1.96E-07	8.10E-06
ENSRNOG00000000274	Phyhipl	189.8751855	90.7081299	1.062129065	2.02E-07	8.30E-06
novel.2307	-	378.1570292	544.1687228	-0.525239127	2.13E-07	8.72E-06
ENSRNOG00000021090	Pygm	2548.393916	3061.649974	-0.264605384	2.33E-07	9.53E-06
ENSRNOG00000010747	Dap	2255.289217	2783.801424	-0.30406293	2.39E-07	9.76E-06
ENSRNOG00000026870	Clic6	192.6959556	104.3382003	0.884948726	2.40E-07	9.76E-06
novel.7460	-	1155.955437	878.228547	0.39645305	2.50E-07	1.01E-05
ENSRNOG00000031033	Mt-nd2	60305.94031	49485.55922	0.285296009	2.59E-07	1.04E-05
novel.17345	-	803.002965	593.5542463	0.436155445	2.66E-07	1.07E-05
ENSRNOG00000019328	Phgdh	2334.919146	2827.379723	-0.276365162	2.69E-07	1.08E-05
ENSRNOG00000050669	LOC100911515	1753.888305	959.1768972	0.871225912	2.76E-07	1.11E-05
ENSRNOG00000022521	Ddias	407.037819	265.4643939	0.615447209	2.78E-07	1.11E-05
ENSRNOG00000010977	Igfbp6	702.3142817	926.898391	-0.400807873	2.85E-07	1.13E-05
ENSRNOG00000051854	Enpep	1378.048892	1060.893475	0.377156676	2.99E-07	1.19E-05
ENSRNOG00000019968	Trim8	1623.444567	2114.834853	-0.381969023	3.11E-07	1.23E-05
novel.14154	-	6080.572671	5170.586915	0.233979327	3.16E-07	1.24E-05
ENSRNOG00000015894	Dock8	995.0585671	1290.795547	-0.37638617	3.26E-07	1.28E-05
ENSRNOG00000021719	Slfn5	1261.380391	1624.165786	-0.365058335	3.40E-07	1.33E-05
ENSRNOG00000019211	Olfml3	2600.187393	3099.43927	-0.253234564	3.43E-07	1.34E-05
ENSRNOG00000019050	Ifit1	251.5125609	141.0596511	0.833062091	3.45E-07	1.34E-05
ENSRNOG00000008450	LOC100359539	1118.38968	856.0451841	0.386515266	3.47E-07	1.35E-05
ENSRNOG00000000563	Adamts14	657.6479713	894.287678	-0.442997975	3.61E-07	1.40E-05
ENSRNOG00000009088	Txnrd1	3788.812543	4477.509507	-0.241090211	3.63E-07	1.40E-05
ENSRNOG00000013790	Mfsd1	2718.830258	3275.19004	-0.268560363	3.74E-07	1.44E-05
novel.9688	-	1120.461291	1418.192724	-0.339389046	3.76E-07	1.44E-05
novel.11314	-	891.1744593	667.4761016	0.416869584	3.80E-07	1.45E-05
ENSRNOG00000027592	Rerg	578.0838222	406.7876226	0.506065579	3.83E-07	1.46E-05
ENSRNOG00000015128	Sae1	3648.602916	3084.923324	0.242239757	3.85E-07	1.46E-05
ENSRNOG00000019129	Fcgbp	134.633881	234.0802923	-0.798011596	3.89E-07	1.47E-05
ENSRNOG00000001088	Rfc3	905.1895899	678.63785	0.414584947	3.98E-07	1.50E-05
novel.4187	-	274.7615685	166.8887496	0.720943853	4.23E-07	1.59E-05
ENSRNOG00000013213	Epha4	441.1465691	294.9078993	0.583271514	4.28E-07	1.61E-05
novel.13996	-	472.8291016	287.5170674	0.715476242	4.38E-07	1.64E-05
ENSRNOG00000002956	Stim2	1190.685986	1487.587677	-0.321058089	4.39E-07	1.64E-05
ENSRNOG00000059894	Hmmr	936.0410748	709.2285221	0.399578303	4.41E-07	1.64E-05
novel.3353	-	76.98843537	24.82280209	1.628478096	4.48E-07	1.66E-05
novel.5747	-	5130.631965	4318.937432	0.248492124	4.57E-07	1.69E-05
ENSRNOG00000042944	Cenpw	487.8724445	328.9444846	0.570647347	4.63E-07	1.71E-05
novel.1924	-	1429.410941	1882.314207	-0.397304328	4.77E-07	1.75E-05
ENSRNOG00000016066	Bambi	1384.074669	1092.98146	0.340643563	4.85E-07	1.78E-05
novel.9690	-	662.290795	880.8983497	-0.410445078	4.91E-07	1.80E-05
ENSRNOG00000014336	Mcm5	1168.151128	914.4795522	0.353631095	4.95E-07	1.81E-05
ENSRNOG00000014276	Plce1	1010.389852	1298.356762	-0.362119551	4.97E-07	1.81E-05
ENSRNOG00000005825	Lyz2	1319.227591	997.4344105	0.403833515	5.23E-07	1.90E-05
ENSRNOG00000012531	Ephb2	497.057435	682.0817446	-0.457023721	5.25E-07	1.90E-05
ENSRNOG00000003538	Adamts4	135.9587254	234.2381935	-0.786687711	5.37E-07	1.94E-05
novel.10805	-	124.0596131	216.0692371	-0.802141036	5.45E-07	1.96E-05
ENSRNOG00000014350	Cyr61	7926.717699	9480.837448	-0.258473972	5.54E-07	1.99E-05
ENSRNOG00000010731	Gpm6a	160.0807738	268.7029347	-0.745709435	5.81E-07	2.08E-05
ENSRNOG00000055111	AABR07000658.1	552.896702	345.4597406	0.675978659	5.93E-07	2.11E-05
novel.16370	-	1462.158179	1148.977019	0.34800419	6.28E-07	2.23E-05
novel.2166	-	2898.303509	3504.405484	-0.274560371	6.36E-07	2.26E-05
novel.16512	-	4238.926363	4952.340861	-0.224316944	6.58E-07	2.33E-05
novel.6562	-	157.1817276	285.8917396	-0.864150341	6.60E-07	2.33E-05
ENSRNOG00000010643	Kank2	4473.633572	5303.823261	-0.245499695	6.76E-07	2.38E-05
ENSRNOG00000027024	Rgs16	867.4828267	642.1187248	0.435380506	6.77E-07	2.38E-05
ENSRNOG00000033844	LOC100912195	485.922339	337.4834495	0.526540752	6.97E-07	2.43E-05
ENSRNOG00000015408	Vil1	64.34672912	134.4189356	-1.062706271	6.98E-07	2.43E-05
ENSRNOG00000012442	Cemip	7926.591575	6753.897586	0.231188938	7.01E-07	2.44E-05
novel.5438	-	148.6111162	76.15490704	0.963994684	7.37E-07	2.56E-05
ENSRNOG00000060568	Ptpn21	1207.124269	1517.590482	-0.330775068	7.68E-07	2.66E-05
novel.12567	-	1817.573916	1443.341546	0.333165141	7.74E-07	2.66E-05
ENSRNOG00000059406	Ier5	2992.093362	2475.10305	0.273983513	7.75E-07	2.66E-05
ENSRNOG00000037371	XAF1	130.4758572	56.79611248	1.198208779	7.75E-07	2.66E-05
ENSRNOG00000025274	Hexb	2838.813661	3357.093501	-0.242000753	7.80E-07	2.67E-05
ENSRNOG00000032240	Gbp5	323.1167934	207.1100764	0.640889676	7.83E-07	2.67E-05
ENSRNOG00000046479	Chaf1a	1072.206382	811.0456427	0.402810271	7.88E-07	2.68E-05
ENSRNOG00000006324	Trpc6	410.1650351	274.2927646	0.580661084	8.06E-07	2.73E-05
ENSRNOG00000011227	Atp1b2	385.1658105	544.7042569	-0.499099371	8.08E-07	2.73E-05
ENSRNOG00000014154	Ilf2	1743.621867	1411.546486	0.304666289	8.08E-07	2.73E-05
ENSRNOG00000012630	Rhoc	5094.304968	5906.138776	-0.213400624	8.10E-07	2.73E-05
novel.6628	-	1474.537724	1171.058779	0.331717769	8.48E-07	2.85E-05
ENSRNOG00000008196	Parp12	775.6676261	544.2263131	0.510388881	8.53E-07	2.86E-05
ENSRNOG00000029698	Pim3	1009.620848	1298.215084	-0.362655887	8.67E-07	2.90E-05
ENSRNOG00000009636	Scrn1	668.925141	912.5556692	-0.449209143	9.05E-07	3.02E-05
ENSRNOG00000029410	Rpl21	5816.343609	4915.275868	0.243024874	9.19E-07	3.06E-05
ENSRNOG00000010725	Cpa1	63.41803357	19.53787312	1.692492769	9.47E-07	3.14E-05
ENSRNOG00000001189	Sik1	1381.183512	1052.092498	0.392808161	9.79E-07	3.24E-05
ENSRNOG00000017503	Ppargc1b	628.4004913	447.7868987	0.488244541	1.01E-06	3.34E-05
ENSRNOG00000056940	Cited2	4020.921362	3412.081344	0.237106611	1.08E-06	3.54E-05
ENSRNOG00000031312	Tnfrsf1a	2755.945936	3364.241992	-0.287721631	1.09E-06	3.58E-05
ENSRNOG00000000383	Mypn	250.8096216	382.5465014	-0.608338137	1.09E-06	3.58E-05
ENSRNOG00000017751	Arl6ip1	3919.931931	3328.346336	0.235834962	1.11E-06	3.63E-05
ENSRNOG00000009369	Tor4a	473.9757362	655.1076568	-0.467608924	1.20E-06	3.90E-05
ENSRNOG00000003703	Mcm6	2323.766431	1896.513974	0.293472884	1.28E-06	4.17E-05
ENSRNOG00000016640	Dner	519.0495687	355.2234425	0.546003897	1.29E-06	4.18E-05
novel.4219	-	1426.099123	1099.589959	0.374725367	1.29E-06	4.18E-05
ENSRNOG00000037449	Pole	1033.533391	785.9032233	0.396505668	1.33E-06	4.29E-05
ENSRNOG00000032238	Plcd1	771.4768034	1001.291924	-0.375294536	1.40E-06	4.50E-05
ENSRNOG00000032136	Cdc42ep3	2751.196299	2275.60914	0.273530527	1.41E-06	4.52E-05
ENSRNOG00000007810	Gdf6	1372.09327	1061.00435	0.371269004	1.43E-06	4.58E-05
novel.1674	-	3269.200784	2754.076401	0.247630386	1.45E-06	4.65E-05
ENSRNOG00000020078	Vstm4	1690.556411	1339.347118	0.33662327	1.49E-06	4.76E-05
ENSRNOG00000028814	Oasl2	205.4433837	106.0206415	0.953449583	1.56E-06	4.96E-05
novel.12040	-	225.2648805	128.8884982	0.801097605	1.58E-06	5.01E-05
novel.16337	-	3702.728491	3037.094137	0.285957048	1.59E-06	5.03E-05
ENSRNOG00000021264	Pcna	2871.726326	2384.943274	0.26797894	1.60E-06	5.05E-05
novel.10224	-	1009.233731	776.213039	0.378510613	1.62E-06	5.11E-05
ENSRNOG00000008224	Jdp2	620.8231555	825.1869331	-0.410696984	1.67E-06	5.25E-05
novel.6932	-	4254.314665	4989.897749	-0.230050879	1.68E-06	5.27E-05
ENSRNOG00000004141	Vasn	2080.700934	2647.957209	-0.347956047	1.71E-06	5.35E-05
ENSRNOG00000016206	Uvrag	1165.453276	1455.406677	-0.320063219	1.77E-06	5.50E-05
ENSRNOG00000001817	Tm7sf3	542.6530763	725.3324733	-0.418988576	1.80E-06	5.59E-05
novel.1209	-	413.7788666	569.5545739	-0.460499366	1.82E-06	5.64E-05
ENSRNOG00000034198	Tceal9	4512.414238	3747.61304	0.267832062	1.90E-06	5.88E-05
novel.6473	-	932.5810188	1215.774922	-0.383278576	1.91E-06	5.90E-05
ENSRNOG00000049033	Racgap1	598.294828	437.2837153	0.452961678	1.94E-06	5.97E-05
ENSRNOG00000025691	Pla2g7	797.67926	603.5988312	0.403458638	1.98E-06	6.07E-05
novel.19404	-	443.320637	308.0781957	0.52529012	2.00E-06	6.14E-05
ENSRNOG00000016957	Igfbp2	813.3195135	600.3207842	0.43793029	2.03E-06	6.19E-05
ENSRNOG00000021182	Sv2a	606.3533007	800.353791	-0.400074885	2.10E-06	6.40E-05
ENSRNOG00000060970	Tnmd	83.71754621	32.7568184	1.352274379	2.13E-06	6.47E-05
novel.15652	-	599.6312647	429.5931091	0.479534109	2.19E-06	6.64E-05
ENSRNOG00000042137	Tmem173	152.5529789	253.9362972	-0.733266055	2.20E-06	6.65E-05
novel.17770	-	454.0302321	301.9632004	0.586067564	2.28E-06	6.88E-05
ENSRNOG00000009465	Sfrp2	724.0664903	529.2744606	0.453688504	2.29E-06	6.89E-05
ENSRNOG00000060464	Plxna3	460.8694914	626.5619307	-0.44410467	2.33E-06	7.00E-05
ENSRNOG00000001204	Ankrd13a	2750.117784	3233.859172	-0.233678098	2.34E-06	7.01E-05
novel.16796	-	311.7377465	187.9131706	0.727515815	2.37E-06	7.08E-05
novel.7040	-	1408.202684	1103.275879	0.351702658	2.37E-06	7.08E-05
ENSRNOG00000007546	Asns	2194.607332	2633.178839	-0.262855318	2.51E-06	7.48E-05
novel.7381	-	89.20075892	36.42138826	1.297106559	2.62E-06	7.78E-05
ENSRNOG00000002146	Pkd2	2975.500085	3491.538567	-0.230738225	2.84E-06	8.42E-05
novel.17431	-	409.0264927	559.9780697	-0.453053536	2.92E-06	8.63E-05
ENSRNOG00000057451	Itga5	4802.700186	5761.67063	-0.262665298	2.94E-06	8.68E-05
ENSRNOG00000016496	Ctsc	823.1241398	1052.345771	-0.35513798	2.97E-06	8.74E-05
ENSRNOG00000047076	Oas1g	61.89435255	15.8772908	1.95263187	3.10E-06	9.10E-05
ENSRNOG00000020871	Ltbp4	2531.366711	3173.927521	-0.326044004	3.13E-06	9.18E-05
ENSRNOG00000060356	Kif15	682.631631	500.5301803	0.446087543	3.15E-06	9.20E-05
ENSRNOG00000020308	Ech1	1154.0439	1443.490738	-0.32314822	3.22E-06	9.38E-05
novel.14061	-	132.8399085	223.7398919	-0.753581843	3.22E-06	9.38E-05
ENSRNOG00000010278	Il6	180.5740798	103.0222515	0.810927789	3.26E-06	9.47E-05
novel.14979	-	2329.622069	1941.15218	0.262973291	3.28E-06	9.50E-05
novel.9436	-	60.21326752	121.6873512	-1.015772231	3.34E-06	9.67E-05
novel.19527	-	2114.455723	1735.449992	0.285644446	3.44E-06	9.91E-05
novel.10533	-	233.5040483	141.1673894	0.724246157	3.47E-06	9.99E-05
ENSRNOG00000002886	Myh10	13714.0009	12101.30439	0.180501611	3.58E-06	0.000102658
ENSRNOG00000025895	Sdpr	2670.817885	3164.784348	-0.244930387	3.59E-06	0.000102779
ENSRNOG00000020653	S1pr2	1006.364654	1279.772448	-0.347533525	3.61E-06	0.000103316
ENSRNOG00000004687	Thbd	509.4430344	366.0205087	0.476970064	3.68E-06	0.000104809
ENSRNOG00000005960	RGD1311744	719.0528785	926.3483281	-0.366186919	3.85E-06	0.000109598
ENSRNOG00000001417	Plod3	3558.872766	4151.954363	-0.221975927	3.97E-06	0.000112661
ENSRNOG00000013973	Lcn2	4991.612364	6035.968518	-0.274391732	4.02E-06	0.000113864
novel.15983	-	1649.836788	1984.640989	-0.266960273	4.06E-06	0.000114756
ENSRNOG00000008517	Cdc42ep1	1298.246908	1605.005669	-0.305973255	4.11E-06	0.000116031
novel.3534	-	2706.224869	3168.623901	-0.227622698	4.34E-06	0.000122108
novel.15358	-	699.2384754	503.9571585	0.472260076	4.38E-06	0.000122955
ENSRNOG00000049351	Nat8l	178.8532682	95.64339601	0.900510076	4.39E-06	0.000122987
ENSRNOG00000053753	Rn50_8_0646.1	968.9287238	733.733611	0.40031233	4.40E-06	0.000122987
novel.2062	-	1053.423475	808.2758447	0.382490232	4.50E-06	0.000125541
ENSRNOG00000048580	Trip6	1197.071447	1494.152416	-0.319802941	4.57E-06	0.000126985
ENSRNOG00000007350	Rac2	228.0175892	344.7193077	-0.597560504	4.57E-06	0.000126985
ENSRNOG00000003203	Hexim1	1345.840856	1648.512807	-0.292908843	4.71E-06	0.000130455
novel.19904	-	23.38282917	82.30670407	-1.819416095	4.80E-06	0.000132665
novel.1084	-	574.4948441	408.5653352	0.489286172	4.83E-06	0.00013337
ENSRNOG00000000239	Ccl7	1906.115547	1535.615445	0.311324041	4.87E-06	0.00013412
ENSRNOG00000054017	RGD1562378	893.1213904	680.9205169	0.390641442	4.99E-06	0.000136973
novel.18904	-	328.8108328	216.3820983	0.603906798	5.01E-06	0.000136973
ENSRNOG00000004766	Glis2	1728.203437	2145.258394	-0.312024245	5.01E-06	0.000136973
ENSRNOG00000058882	Emd	902.8024444	686.2945386	0.39509121	5.21E-06	0.000142145
novel.3955	-	385.4106696	235.3909704	0.711020797	5.28E-06	0.00014389
ENSRNOG00000003228	Mid1ip1	1382.478841	1687.109643	-0.287083321	5.29E-06	0.00014389
ENSRNOG00000002669	Cluh	4753.471426	4073.789518	0.222785652	5.43E-06	0.000147192
ENSRNOG00000020719	Hrc	250.3521046	368.6874491	-0.558570381	5.52E-06	0.000149515
novel.17930	-	538.5367921	387.9373949	0.475445934	5.55E-06	0.000149886
ENSRNOG00000025238	Bpifb5	162.6032997	89.642672	0.855926995	5.72E-06	0.000154101
ENSRNOG00000001992	Atp6v1a	3581.67229	4175.746678	-0.221510595	5.82E-06	0.000156472
novel.418	-	940.4639116	735.9238403	0.354420192	5.85E-06	0.000157114
novel.16347	-	23.46894114	67.5984927	-1.527678358	6.02E-06	0.00016127
ENSRNOG00000005700	Nsg1	219.1532856	128.8394022	0.761966414	6.13E-06	0.000163819
ENSRNOG00000018507	Gfpt1	3539.96857	4140.968319	-0.226021238	6.36E-06	0.000169774
ENSRNOG00000020263	Atp1a3	1823.161923	1469.518982	0.312026349	6.59E-06	0.000175503
ENSRNOG00000047067	LOC100363537	413.5920044	624.0246561	-0.595343513	6.66E-06	0.000176966
ENSRNOG00000051993	Gdf10	61.14947325	21.09966194	1.526487501	6.82E-06	0.000180901
ENSRNOG00000030183	Plod2	13612.48508	15267.90677	-0.165538966	6.92E-06	0.000183077
ENSRNOG00000005931	Cpq	675.6978073	881.5178271	-0.384090855	6.98E-06	0.000184187
ENSRNOG00000050834	Fam102a	409.8604234	557.0291794	-0.44269416	7.11E-06	0.000187239
novel.15202	-	312.3196525	203.62938	0.615195079	7.34E-06	0.000193104
ENSRNOG00000014648	Efnb2	1974.1967	1627.427833	0.278564585	7.36E-06	0.000193125
ENSRNOG00000015019	Spg21	983.753877	1226.877949	-0.319098184	7.42E-06	0.000194306
novel.11939	-	1089.335649	1348.717786	-0.308087151	7.48E-06	0.000195397
novel.4284	-	3108.549966	2582.617573	0.267273409	7.53E-06	0.00019647
novel.5943	-	1404.548256	1105.532992	0.344227482	7.65E-06	0.000199081
ENSRNOG00000039666	Srpx	758.56798	984.6088883	-0.376308201	7.69E-06	0.000199805
ENSRNOG00000002256	Art3	2100.716256	2500.378509	-0.251622489	7.74E-06	0.000200548
ENSRNOG00000007584	Ehd4	10632.38212	9336.536342	0.187690626	8.08E-06	0.000209038
novel.15718	-	151.106757	245.2090675	-0.695599902	8.12E-06	0.000209653
ENSRNOG00000047606	Bcl2a1	426.3687278	299.7592427	0.509435078	8.49E-06	0.000218785
ENSRNOG00000018484	Plk3	249.5030815	365.3583163	-0.551089696	8.61E-06	0.000221493
ENSRNOG00000016454	Nasp	924.9826052	719.5740055	0.361718449	8.68E-06	0.000222658
ENSRNOG00000020470	Slc25a24	1041.696045	1284.237917	-0.30233757	8.88E-06	0.000227393
ENSRNOG00000019568	Jund	2821.152322	3505.744544	-0.313119153	8.92E-06	0.000228011
ENSRNOG00000006541	Nup107	1006.03125	786.780301	0.356071453	8.97E-06	0.000228726
ENSRNOG00000013727	Ndc80	927.7310314	720.6848749	0.363570879	9.40E-06	0.00023887
ENSRNOG00000020685	Atp12a	196.8478844	114.6479055	0.782594936	9.40E-06	0.00023887
ENSRNOG00000013683	S1pr1	1518.234087	1235.114804	0.297917653	9.50E-06	0.000240774
ENSRNOG00000003879	Rnf167	912.4051878	716.6923673	0.34796821	9.61E-06	0.000243089
ENSRNOG00000026124	Id3	3078.49291	2561.580051	0.264758467	9.95E-06	0.000251273
ENSRNOG00000003088	Arhgap31	736.8383365	941.3647933	-0.352812828	1.00E-05	0.000251951
ENSRNOG00000020113	Cnnm2	907.524978	713.8141105	0.346655542	1.02E-05	0.000255868
novel.12831	-	114.1255546	56.02694574	1.021550152	1.02E-05	0.000255868
novel.14771	-	1621.604444	1953.135471	-0.268521527	1.03E-05	0.00025786
ENSRNOG00000036695	Mrpl12	2462.649804	2091.985396	0.235221067	1.04E-05	0.000258983
ENSRNOG00000002358	Scpep1	3132.53484	3680.10659	-0.232102722	1.13E-05	0.00028247
ENSRNOG00000016488	Pltp	1328.501777	1652.637729	-0.315061286	1.15E-05	0.000287473
novel.8370	-	349.7592264	482.7866183	-0.465976749	1.16E-05	0.000287473
ENSRNOG00000003453	Lypd1	225.9563367	123.2986397	0.873617782	1.17E-05	0.000290127
novel.10630	-	2136.564504	1761.84733	0.27779766	1.17E-05	0.000290455
ENSRNOG00000049484	Atp9a	848.7601645	1113.66759	-0.391767193	1.18E-05	0.00029125
ENSRNOG00000002342	Aldh3a2	1674.877827	1998.898916	-0.255672871	1.19E-05	0.000294403
novel.18724	-	556.9565272	400.6166746	0.475808204	1.20E-05	0.000294752
ENSRNOG00000001820	Med21	719.2800311	546.7248889	0.394897675	1.20E-05	0.000294752
ENSRNOG00000050169	Pet100	700.8464904	531.2504314	0.398374393	1.23E-05	0.000301478
novel.7650	-	447.291379	306.8983224	0.542126083	1.34E-05	0.000328514
ENSRNOG00000009073	Tnni1	1070.287607	837.9866626	0.35181898	1.35E-05	0.000329596
ENSRNOG00000002192	Rell1	783.2726609	986.9927535	-0.333566469	1.35E-05	0.000329714
ENSRNOG00000018225	Tp53inp2	7154.856619	8283.981643	-0.211507629	1.37E-05	0.000333632
ENSRNOG00000000513	Mapk14	2267.173529	2652.222623	-0.226283646	1.43E-05	0.00034786
ENSRNOG00000001201	Cstb	2242.005546	2679.618795	-0.257437929	1.46E-05	0.000354022
ENSRNOG00000001793	Heg1	1453.419842	1805.331808	-0.313133834	1.46E-05	0.000354022
novel.3915	-	159.2070256	257.526621	-0.697158012	1.52E-05	0.000366371
ENSRNOG00000003256	Ccng1	13362.81309	11866.20398	0.171261771	1.52E-05	0.000366371
novel.1925	-	86.31769412	158.02313	-0.871287473	1.52E-05	0.000366371
novel.14568	-	2685.042824	2248.059717	0.2563156	1.53E-05	0.0003671
ENSRNOG00000016377	Cep55	593.9202453	447.9255768	0.406666729	1.59E-05	0.000382464
ENSRNOG00000047235	Vps26b	2429.670001	2835.192236	-0.223048506	1.62E-05	0.000386741
novel.7383	-	2586.614321	2184.251226	0.243904743	1.63E-05	0.000388425
novel.7967	-	1319.887194	1061.164667	0.314564713	1.64E-05	0.000389953
ENSRNOG00000016573	Dgat2	233.9106468	342.3042568	-0.551213642	1.68E-05	0.000399389
ENSRNOG00000061316	LOC102547056	490.6069052	647.9623471	-0.402512761	1.68E-05	0.000399895
ENSRNOG00000016863	Pnmal2	24.70105242	65.70591761	-1.41126144	1.74E-05	0.000413351
ENSRNOG00000027257	Gmip	405.5613215	544.3508226	-0.423742069	1.79E-05	0.000424055
ENSRNOG00000006329	Peli1	687.7892791	526.3725245	0.385212626	1.81E-05	0.000426861
ENSRNOG00000027234	Zfp367	717.2070422	552.5728382	0.376050222	1.82E-05	0.000429897
ENSRNOG00000014863	Reck	849.0635082	1059.251059	-0.319877357	1.85E-05	0.000435063
ENSRNOG00000001584	Map3k7cl	354.9268705	246.2305995	0.526141693	1.87E-05	0.000440523
ENSRNOG00000009539	Khdrbs3	484.7956958	353.6927811	0.453666296	1.93E-05	0.000452716
ENSRNOG00000058006	Sncg	237.6040412	342.9885493	-0.530475626	1.95E-05	0.000457377
ENSRNOG00000017981	Mcm10	607.2917009	453.9941007	0.418774295	2.02E-05	0.000470963
ENSRNOG00000052506	Ak3	1768.414838	2116.098735	-0.259104439	2.02E-05	0.000471324
novel.10767	-	645.1286572	483.4657409	0.415726464	2.04E-05	0.000475874
novel.10477	-	211.3704733	312.6834395	-0.564230267	2.10E-05	0.000487029
ENSRNOG00000023400	Dtx3l	462.1997767	304.2626684	0.601449499	2.10E-05	0.000487029
ENSRNOG00000015496	Tpm4	20281.52472	18210.88735	0.155375925	2.10E-05	0.000487029
novel.1773	-	130.1010774	69.67534495	0.898747758	2.14E-05	0.000494297
novel.14310	-	248.3591138	160.2531606	0.631425508	2.15E-05	0.000496802
ENSRNOG00000042426	Cyp4v3	506.7708526	664.3565114	-0.391400774	2.23E-05	0.000513615
novel.10036	-	299.8965743	194.4017599	0.624456595	2.24E-05	0.000513615
ENSRNOG00000053317	Efcab11	79.49046246	34.10821373	1.21802583	2.24E-05	0.000513615
ENSRNOG00000026455	Gpd1l	1031.532039	1266.20777	-0.296010956	2.24E-05	0.000513776
novel.6118	-	358.1103207	250.9466896	0.513146418	2.29E-05	0.000523088
ENSRNOG00000012640	Dpp7	3352.629525	3957.425866	-0.23950073	2.30E-05	0.000524849
ENSRNOG00000017828	Egr3	160.3325981	249.5677073	-0.636650908	2.45E-05	0.000557627
ENSRNOG00000014426	Lox	9428.70796	10553.73062	-0.162693873	2.47E-05	0.000561355
ENSRNOG00000020867	Numbl	683.3255542	885.0410372	-0.372294015	2.49E-05	0.000565341
novel.12805	-	1380.146083	1669.235168	-0.275059299	2.56E-05	0.000581069
ENSRNOG00000011778	Blvra	430.6187053	572.9341727	-0.413235694	2.57E-05	0.000581194
ENSRNOG00000020255	Sars	4499.489198	5146.257459	-0.193526591	2.58E-05	0.000582225
ENSRNOG00000030387	Kng1	108.8577768	181.6382408	-0.739748409	2.58E-05	0.000582225
novel.17720	-	551.5390747	712.6201121	-0.370299447	2.60E-05	0.000584493
ENSRNOG00000056069	Kif11	1497.689716	1239.644763	0.272426535	2.61E-05	0.000586092
ENSRNOG00000021752	Foxq1	90.49090112	40.6771853	1.158730039	2.70E-05	0.000604938
ENSRNOG00000006104	Tg	129.6934271	70.09561274	0.888338805	2.97E-05	0.000665695
ENSRNOG00000019113	Hnrnpk	2235.031285	1866.987498	0.258850411	3.00E-05	0.000671188
ENSRNOG00000015941	Fkbp10	2946.640104	3465.046073	-0.233586788	3.01E-05	0.000671698
ENSRNOG00000037225	Tyms	871.3118928	683.7451503	0.350904298	3.03E-05	0.000674822
ENSRNOG00000037080	Adamts17	212.1516699	130.811797	0.698198657	3.04E-05	0.000675803
ENSRNOG00000022196	Bmpr2	2183.898354	2559.774708	-0.229294655	3.08E-05	0.000683745
ENSRNOG00000010262	Hdc	495.8070382	362.9740611	0.44772346	3.11E-05	0.000687998
ENSRNOG00000036726	Cd300e	35.91251815	9.294410228	1.959737271	3.12E-05	0.000689172
ENSRNOG00000015573	Ctbs	552.394719	714.6167696	-0.372544446	3.12E-05	0.000689172
novel.3753	-	239.526194	357.7149603	-0.580622652	3.25E-05	0.000716311
ENSRNOG00000005478	Fkbp9	9646.702183	10759.80375	-0.15754191	3.43E-05	0.000753667
ENSRNOG00000027894	Iqgap3	746.4064121	567.3521017	0.396922624	3.44E-05	0.000754015
novel.7833	-	332.9010301	230.2539057	0.534017215	3.44E-05	0.000754015
ENSRNOG00000015840	Hsd17b4	1981.501916	2337.266308	-0.238481479	3.48E-05	0.000762277
ENSRNOG00000030187	Mmp12	6490.014731	5672.441458	0.194279442	3.59E-05	0.00078457
ENSRNOG00000032703	Rasgrp3	2869.979153	2428.300076	0.240794844	3.73E-05	0.000813264
novel.1385	-	9136.699388	8000.456384	0.191603905	3.74E-05	0.00081347
ENSRNOG00000007177	Kdelc2	3014.213836	3496.056276	-0.213943356	3.74E-05	0.00081347
novel.2087	-	236.5603357	153.28985	0.625263316	3.75E-05	0.000813614
ENSRNOG00000004420	Rad21	5622.107703	4903.066723	0.197445602	3.76E-05	0.000813614
ENSRNOG00000017539	Mmp9	941.0470541	1196.89485	-0.346632906	3.76E-05	0.000814299
ENSRNOG00000011490	Angptl8	32.98644277	79.6417249	-1.279446327	3.81E-05	0.000822074
ENSRNOG00000046452	Fcgr2b	662.8828785	502.794706	0.396782857	3.84E-05	0.000826786
ENSRNOG00000032677	Tssc4	819.2334144	1029.1662	-0.328223362	3.88E-05	0.0008353
novel.4554	-	1061.901898	851.6581135	0.317761338	3.92E-05	0.00084154
ENSRNOG00000005971	Gpr176	1028.06754	1250.299308	-0.282804681	3.92E-05	0.000841772
ENSRNOG00000055277	LOC100362333	1217.24735	973.5534499	0.322959485	4.00E-05	0.000855604
ENSRNOG00000018176	Rab6a	3921.386205	4493.250462	-0.19648959	4.02E-05	0.000859177
ENSRNOG00000005391	Prex2	544.1359946	408.0675336	0.41526142	4.10E-05	0.000875779
novel.7395	-	513.3987027	671.405475	-0.387013023	4.16E-05	0.000886984
novel.12255	-	232.5224558	150.7887859	0.622254852	4.19E-05	0.000890563
ENSRNOG00000025889	Gnas	68.9246658	28.78750656	1.257862221	4.28E-05	0.000909061
novel.18725	-	50.8549479	100.6420559	-0.986868794	4.29E-05	0.00090948
novel.8286	-	4497.183851	3931.289645	0.193864487	4.31E-05	0.000912839
ENSRNOG00000055962	Bgn	26679.80575	30165.03344	-0.177131627	4.46E-05	0.000942434
ENSRNOG00000020451	Cd81	16047.4619	18353.76148	-0.193855437	4.47E-05	0.000942434
ENSRNOG00000000636	Rtkn2	317.8609869	216.7046933	0.552095088	4.49E-05	0.000945107
ENSRNOG00000018835	Notch2	3138.239473	3628.787335	-0.20947154	4.67E-05	0.000982822
ENSRNOG00000015703	Hypk	2101.372175	1763.414801	0.253168297	4.71E-05	0.000987989
ENSRNOG00000018668	Glg1	8238.291374	9237.756397	-0.165209071	4.73E-05	0.000990881
ENSRNOG00000006950	Padi3	184.2761458	276.2172459	-0.585759318	4.78E-05	0.001000329
ENSRNOG00000010146	Ndn	1037.211621	1257.239855	-0.277294284	4.81E-05	0.001004035
ENSRNOG00000037718	Cfap52	18.26889899	51.64097856	-1.495051638	4.81E-05	0.001004035
ENSRNOG00000046996	Pea15	6398.323622	7211.099243	-0.172359324	4.90E-05	0.001019384
ENSRNOG00000009033	Cntn2	260.1354523	370.0167156	-0.50773831	4.96E-05	0.001031716
ENSRNOG00000005332	Csdc2	94.20913015	160.4269685	-0.768036965	5.10E-05	0.001058042
ENSRNOG00000058975	Iqsec2	776.617744	1004.293798	-0.370332977	5.17E-05	0.001069689
ENSRNOG00000058739	Snn	887.0824119	1090.848172	-0.299101382	5.17E-05	0.001069689
ENSRNOG00000011145	Crhr2	47.63075366	98.38151774	-1.047435672	5.21E-05	0.001075658
novel.4198	-	1653.672109	1341.439905	0.301608925	5.22E-05	0.001075658
ENSRNOG00000008639	Pabpc1	20993.20278	23882.50457	-0.186091422	5.23E-05	0.001077043
ENSRNOG00000007025	Evc2	699.5324025	878.0433035	-0.326852113	5.33E-05	0.001095889
ENSRNOG00000003248	Mpzl1	1328.728967	1585.285421	-0.2548422	5.42E-05	0.001112166
ENSRNOG00000003148	Timp2	9226.059068	10447.71424	-0.179592277	5.51E-05	0.001128236
ENSRNOG00000011739	Dennd4a	892.8771671	1099.208909	-0.3006228	5.55E-05	0.001135445
ENSRNOG00000015423	Ccna2	1419.591436	1185.515735	0.25971696	5.57E-05	0.001138229
ENSRNOG00000009248	Pnrc2	2809.964415	2381.981989	0.238453584	5.68E-05	0.001157496
ENSRNOG00000060793	Eif2s3	7711.899076	6872.092918	0.166360724	5.72E-05	0.001164743
novel.11695	-	75.08678141	135.1209657	-0.843643653	5.78E-05	0.001174335
ENSRNOG00000023453	Lrba	471.5446911	621.5277087	-0.397873049	5.79E-05	0.001174335
ENSRNOG00000020643	Bub3	1677.30994	1411.618071	0.248564404	5.81E-05	0.001178096
ENSRNOG00000009751	Gpx7	1941.124477	2284.896866	-0.235506017	5.90E-05	0.001192537
ENSRNOG00000005659	Aurkb	1080.228828	868.6547245	0.313611032	5.96E-05	0.001204304
novel.14172	-	1681.858362	1986.632939	-0.240774018	5.98E-05	0.001206549
ENSRNOG00000018659	Csf1	1315.645234	1579.541735	-0.263147933	6.00E-05	0.001207354
novel.7485	-	596.2085063	764.1164203	-0.358517602	6.01E-05	0.001207354
ENSRNOG00000014011	Dll4	16.25111115	48.86216821	-1.598012211	6.12E-05	0.001228107
ENSRNOG00000001441	Tmem120a	2186.226378	1864.25968	0.229690293	6.13E-05	0.00122811
ENSRNOG00000003144	Gprc5c	187.7843997	276.0909478	-0.554817058	6.14E-05	0.00122811
ENSRNOG00000003689	Nono	7499.947965	6658.107499	0.171845385	6.15E-05	0.001229056
ENSRNOG00000049906	Foxf1	124.7881478	68.66845733	0.859326099	6.33E-05	0.001261842
ENSRNOG00000003626	Atp5h	7418.895225	6502.393662	0.190109276	6.38E-05	0.001269621
ENSRNOG00000022657	Tmem97	998.4216795	810.1052856	0.301984877	6.40E-05	0.001272611
ENSRNOG00000055439	Cln5	230.7241475	327.4602295	-0.505321356	6.41E-05	0.001273309
ENSRNOG00000001072	Cers4	1514.433735	1257.518192	0.268127327	6.53E-05	0.001293059
ENSRNOG00000048118	LOC100910438	87.09673073	9.643121619	3.189703863	6.53E-05	0.001293059
ENSRNOG00000003762	Smarca1	152.2680304	234.9358038	-0.62666495	6.61E-05	0.001304208
ENSRNOG00000001295	S100b	92.41842281	154.7577661	-0.744122847	6.61E-05	0.001304208
ENSRNOG00000006619	Dnajc9	2009.426871	1708.447877	0.233475639	6.63E-05	0.00130662
novel.1104	-	47.74910086	16.02486688	1.574383341	6.71E-05	0.001319533
ENSRNOG00000014603	Sgcg	2277.650947	2633.592119	-0.209515698	6.74E-05	0.001324481
novel.7508	-	1998.785644	1656.054829	0.271931453	6.76E-05	0.001326174
ENSRNOG00000017022	Cerk	2049.40294	2435.274153	-0.249369604	6.83E-05	0.001337846
ENSRNOG00000018476	LOC100911225	2.381538622	75.74694722	-4.999589929	6.87E-05	0.001342637
ENSRNOG00000060694	Adam17	1879.048681	2198.757307	-0.226312823	6.94E-05	0.001354253
ENSRNOG00000003123	Rpa1	2350.307716	1998.599871	0.234124169	6.97E-05	0.001357587
novel.6832	-	788.0570884	984.2423959	-0.320967611	7.06E-05	0.00137392
ENSRNOG00000018815	Plk1	1389.542733	1151.797498	0.270659582	7.15E-05	0.001389126
ENSRNOG00000000693	Svop	135.3925472	75.3722064	0.840856111	7.19E-05	0.001394104
novel.17774	-	615.2002078	773.3710362	-0.330212316	7.26E-05	0.001406107
ENSRNOG00000003866	Cxcr4	380.7624927	272.4172638	0.483372016	7.34E-05	0.001419279
novel.1990	-	2398.859308	2823.490908	-0.235083988	7.38E-05	0.001425434
novel.18711	-	281.0197012	387.8807424	-0.465758013	7.43E-05	0.001433772
ENSRNOG00000010050	Stard9	710.7212124	885.4675271	-0.316878566	7.51E-05	0.001445697
ENSRNOG00000020701	Brca1	671.5274114	516.7657723	0.37621764	7.57E-05	0.001456029
ENSRNOG00000059903	Thbs3	642.4517043	819.8650434	-0.352026141	7.69E-05	0.001477129
ENSRNOG00000009605	Tfe3	583.6008133	756.3905985	-0.375150782	7.80E-05	0.001495807
ENSRNOG00000008843	Eci1	782.8009217	983.1238189	-0.328075153	7.95E-05	0.00151743
ENSRNOG00000038572	Ncapg	805.555494	633.0252259	0.346723264	7.95E-05	0.00151743
novel.6080	-	59.64716129	110.6206867	-0.889026002	7.95E-05	0.00151743
ENSRNOG00000033772	Serpinb9	1715.504624	1435.303411	0.256934602	7.98E-05	0.001520019
ENSRNOG00000025023	Stat6	1250.387806	1527.593924	-0.288431558	7.99E-05	0.001520284
ENSRNOG00000056219	Olr1	1066.589094	861.2671516	0.309032188	8.01E-05	0.00152207
ENSRNOG00000015157	Smtnl2	389.2851596	526.5949092	-0.435863458	8.11E-05	0.001539418
ENSRNOG00000024886	Ext1	4523.640727	3992.40329	0.180192987	8.15E-05	0.001542719
ENSRNOG00000019926	Ramp1	690.9566039	533.0941552	0.373343621	8.16E-05	0.001542719
ENSRNOG00000009726	Grip2	239.4463399	154.3951171	0.63194513	8.21E-05	0.00155039
ENSRNOG00000005936	Foxm1	880.9090481	703.7644426	0.323681706	8.25E-05	0.001555966
novel.8662	-	67.29754833	29.40924131	1.198927696	8.43E-05	0.001587577
ENSRNOG00000000632	Cdk1	1749.765481	1461.010941	0.259440387	8.53E-05	0.001603293
ENSRNOG00000018964	Gss	931.0452224	1143.439162	-0.296176864	8.55E-05	0.00160511
ENSRNOG00000010277	Idh3a	4962.998076	4380.674175	0.18027983	8.59E-05	0.001610151
ENSRNOG00000016526	Dsg2	1424.445124	1700.152921	-0.255356928	8.76E-05	0.001640004
ENSRNOG00000000442	Notch4	111.7741663	192.203751	-0.785578558	8.86E-05	0.001656621
novel.13631	-	152.8695462	236.2633687	-0.625233057	8.94E-05	0.001669615
ENSRNOG00000004805	Stac2	94.83963479	160.1180515	-0.754609349	9.03E-05	0.001682165
ENSRNOG00000039110	Lsmem1	36.10843406	82.54100006	-1.194330785	9.04E-05	0.001682165
ENSRNOG00000019635	Cops8	1627.357929	1374.735553	0.242780529	9.12E-05	0.001694345
ENSRNOG00000001931	Fgf12	250.6955194	170.4106824	0.557822892	9.20E-05	0.001707479
novel.15817	-	145.0004778	222.6383963	-0.618539832	9.53E-05	0.001765965
novel.5818	-	314.0200028	221.4658199	0.503345966	9.57E-05	0.001769629
ENSRNOG00000019035	Trpm8	66.16764001	29.04267684	1.183234836	9.58E-05	0.001769629
ENSRNOG00000015420	Stxbp1	1109.779142	1338.199339	-0.269142595	9.61E-05	0.001769629
ENSRNOG00000018232	Srf	792.1407397	609.7755691	0.377217612	9.61E-05	0.001769629
ENSRNOG00000061876	Tas1r2	1058.500073	1276.956706	-0.270603274	9.62E-05	0.001769629
novel.16946	-	209.9811584	300.4443141	-0.517784535	9.63E-05	0.001769958
novel.416	-	628.5329353	468.2988876	0.425048957	9.78E-05	0.001793818
ENSRNOG00000008194	Znfx1	819.7854989	615.4537129	0.413381918	9.84E-05	0.001803421
ENSRNOG00000021316	Tmem98	1211.248026	1456.321913	-0.26608322	9.93E-05	0.001817316
novel.10777	-	201.5121146	124.8066097	0.690235369	0.000102762	0.001877137
ENSRNOG00000013123	Scube2	136.642127	78.02063047	0.80940282	0.000106045	0.001934347
novel.5520	-	305.3161147	431.2296482	-0.498151518	0.000106947	0.001948023
novel.9668	-	1511.32359	1787.429868	-0.242145	0.000107331	0.001952236
ENSRNOG00000009197	Asb4	432.3535042	313.2796206	0.461995234	0.000108585	0.001972236
ENSRNOG00000023546	Hspb1	6383.507856	7479.108161	-0.228514962	0.000110111	0.001997136
ENSRNOG00000011914	Dtnb	301.0414121	408.4079097	-0.440197065	0.000112516	0.002037859
ENSRNOG00000019208	P2rx5	163.9076453	241.3837914	-0.558463535	0.000112988	0.002043519
ENSRNOG00000030151	Thsd7a	102.3739412	166.6929284	-0.704673777	0.000114319	0.002064676
ENSRNOG00000009972	Rara	1334.624184	1624.444773	-0.283802161	0.000115946	0.002091114
ENSRNOG00000002470	Ifi47	169.2992863	102.807986	0.716342997	0.000117418	0.002114687
novel.7211	-	1294.630864	1534.172968	-0.244781879	0.00012819	0.002305438
ENSRNOG00000002343	Uchl1	2167.675198	2521.113936	-0.218064317	0.000128502	0.002305438
novel.17874	-	600.0231498	461.7631922	0.37742651	0.00012855	0.002305438
novel.12498	-	4704.795445	4149.31095	0.181648909	0.000129686	0.002319517
novel.14461	-	1120.132024	907.8450451	0.303011637	0.000129697	0.002319517
ENSRNOG00000006930	Casq1	3749.328787	3303.83	0.182423746	0.000131347	0.002345736
ENSRNOG00000020173	Tie1	327.5729173	443.5078189	-0.435704598	0.000135389	0.002414564
ENSRNOG00000019708	Ctsf	1483.038258	1749.456101	-0.237643808	0.000136906	0.00243822
novel.12136	-	261.7723653	179.7858351	0.543348963	0.00013781	0.002448371
ENSRNOG00000003217	Lgals3bp	7402.491497	5411.666078	0.452017576	0.00013802	0.002448371
ENSRNOG00000004110	Trib2	1626.427327	1363.455338	0.25476271	0.00013805	0.002448371
ENSRNOG00000042939	Nrip2	68.05735716	126.3176444	-0.887992697	0.000139013	0.002462045
novel.300	-	81.93884771	140.0750364	-0.774122376	0.000140388	0.002482056
ENSRNOG00000004464	Sel1l	4587.395895	5210.428245	-0.183593371	0.00014053	0.002482056
ENSRNOG00000021954	Spg11	622.9465023	774.0422706	-0.313198843	0.000142487	0.002513143
ENSRNOG00000013517	Phtf2	889.490654	1081.901406	-0.283089171	0.000149544	0.002630405
ENSRNOG00000049560	Glul	4134.25199	3663.435552	0.174266689	0.000149546	0.002630405
ENSRNOG00000059827	LOC691995	489.1541718	637.5516379	-0.382765088	0.000152285	0.002674906
ENSRNOG00000025184	Prss35	1534.527138	1295.468829	0.244758427	0.000153003	0.002683842
novel.18824	-	431.625821	324.6088679	0.411566133	0.000153944	0.002691757
ENSRNOG00000011824	Trh	50.12746512	96.10891632	-0.940169347	0.000154036	0.002691757
ENSRNOG00000023683	Nog	169.9759039	98.55698385	0.782649257	0.000154085	0.002691757
ENSRNOG00000013783	Efhd2	2787.980539	3229.312138	-0.21200989	0.000154801	0.002695768
ENSRNOG00000002225	Scarb2	2691.442836	3076.700992	-0.192750784	0.000154879	0.002695768
ENSRNOG00000009982	Pnp	1731.721649	2026.884146	-0.226615672	0.000154946	0.002695768
ENSRNOG00000001803	Dnajb11	3928.774844	3471.827246	0.178285336	0.000156465	0.002718496
ENSRNOG00000036689	P4hb	23734.66187	26062.80382	-0.135026104	0.00015707	0.002720753
ENSRNOG00000027229	Slc35d2	221.2033995	309.7169992	-0.486963281	0.000157164	0.002720753
ENSRNOG00000012972	Alox5	261.7359038	175.2581972	0.575106443	0.000157232	0.002720753
ENSRNOG00000010697	Hadh	560.996495	707.6695818	-0.335102036	0.000159298	0.00275279
ENSRNOG00000013166	Wnt4	377.1999989	265.8581131	0.503121236	0.000159896	0.002759387
ENSRNOG00000052925	NEWGENE_621351	38.01529406	78.5130459	-1.045623277	0.000161267	0.002779302
ENSRNOG00000049771	Gstt1	95.41985359	156.07272	-0.708503759	0.00016241	0.002795239
ENSRNOG00000005115	Asf1b	546.0330778	414.5458846	0.398433896	0.000165261	0.002840486
ENSRNOG00000008336	Tnfrsf11b	3242.609185	2808.998606	0.207403088	0.00016603	0.002849878
ENSRNOG00000018487	Slc3a2	5503.826184	6205.857258	-0.17345947	0.00016959	0.002907088
ENSRNOG00000014149	Npy1r	139.7489351	82.51308143	0.765355603	0.000170001	0.002910239
ENSRNOG00000047605	Ptprk	1682.275789	1964.808195	-0.224283477	0.000171051	0.002924312
novel.8087	-	1186.898459	963.7916371	0.299949374	0.000172115	0.002938571
novel.18905	-	648.2967802	504.3871751	0.360666149	0.000174293	0.002971411
ENSRNOG00000031506	Ftl1	80.59147278	153.8645151	-0.929359331	0.000174502	0.002971411
novel.17029	-	193.4587039	120.976207	0.67667032	0.000177779	0.003015984
novel.5177	-	94.03371307	152.6725065	-0.701604046	0.000177824	0.003015984
novel.18154	-	997.4278245	793.8744086	0.328145466	0.000177826	0.003015984
ENSRNOG00000055241	AABR07053500.1	488.6812524	362.8874132	0.430309454	0.000179354	0.003037873
ENSRNOG00000053891	Phf11b	70.49065003	32.77913474	1.103106512	0.00018134	0.003067447
novel.1774	-	92.16014016	45.68521888	1.010011338	0.00018464	0.003118177
novel.17206	-	169.9008021	262.9506318	-0.632733985	0.000184826	0.003118177
ENSRNOG00000036762	Itpripl2	575.4984222	732.1634798	-0.345790716	0.000185116	0.003118962
ENSRNOG00000043114	Tomm7	1736.010881	1437.869974	0.271315208	0.000185988	0.003129541
ENSRNOG00000005257	Prkaca	3342.312028	2939.46441	0.185070341	0.000187291	0.003145181
ENSRNOG00000048967	LOC688459	232.012258	157.6885438	0.557824415	0.000187409	0.003145181
ENSRNOG00000010630	Prcp	749.0184968	916.3420669	-0.290579863	0.000190636	0.003191872
ENSRNOG00000015093	Sparcl1	249.8583235	343.2610535	-0.458160073	0.00019069	0.003191872
ENSRNOG00000049780	Sri	1719.273699	2036.012982	-0.243154837	0.000195302	0.003264805
ENSRNOG00000013309	Pik3ap1	353.6969537	468.5268894	-0.404900843	0.000198119	0.00330758
ENSRNOG00000007292	Spdl1	445.1668895	323.4691491	0.460264141	0.000200236	0.003338575
novel.10648	-	9608.140355	8557.309604	0.16685537	0.000201117	0.003348893
novel.15163	-	650.4369974	808.4211783	-0.314608018	0.000201876	0.003357167
ENSRNOG00000011826	Lzts1	119.0748243	187.4369066	-0.651636326	0.00020645	0.003428789
ENSRNOG00000012826	Creb3l2	2515.911977	2879.037408	-0.19419856	0.000207798	0.003446698
ENSRNOG00000057760	Stil	518.5850488	397.1079154	0.384566106	0.000210813	0.003492185
ENSRNOG00000012471	Thbs4	475.2661509	610.5106158	-0.36272076	0.00021259	0.003517078
ENSRNOG00000015421	Slc27a3	1535.690879	1292.95351	0.248241479	0.00021311	0.003521133
ENSRNOG00000050697	Ctsz	1915.34594	2223.424653	-0.215085477	0.000217717	0.003592615
novel.5689	-	375.634522	277.3763169	0.436516604	0.000220474	0.003633429
ENSRNOG00000003348	Rasd1	117.8361827	68.29204345	0.789641337	0.000222906	0.003668777
ENSRNOG00000001524	Hat1	1954.473436	1647.550378	0.246716793	0.000223706	0.003677223
novel.4779	-	424.5771502	556.4257883	-0.391338104	0.000224584	0.003686913
novel.3967	-	420.9030212	314.8041891	0.418367908	0.000225066	0.00369011
ENSRNOG00000001629	Wrb	1356.551992	1146.408299	0.242984894	0.000228839	0.003743536
novel.7377	-	230.6713414	146.2242879	0.656939623	0.00022891	0.003743536
ENSRNOG00000042860	Pappa2	119.3126989	67.05664967	0.836635503	0.000235141	0.003840529
ENSRNOG00000014948	Osgin1	32.69371158	68.3773213	-1.063680973	0.000236417	0.003856465
ENSRNOG00000011276	Tmem254	655.4517361	807.4967713	-0.300823825	0.000238072	0.003878513
novel.12785	-	606.0229998	474.0150156	0.354219718	0.000238928	0.003881064
ENSRNOG00000006784	Sema4f	36.83477417	75.30865367	-1.031454234	0.000239005	0.003881064
ENSRNOG00000003616	Grem2	84.32682587	42.494404	0.986461269	0.000239187	0.003881064
ENSRNOG00000020726	Sipa1	741.6530959	948.3267201	-0.354335977	0.000239441	0.003881064
novel.17476	-	441.6157159	573.9093851	-0.378531158	0.000242008	0.003917709
ENSRNOG00000026490	Dnm3	103.1186577	57.27041524	0.848510321	0.000244727	0.003956725
novel.2781	-	645.9174894	501.2491841	0.365781798	0.000245806	0.003969158
ENSRNOG00000036604	Ifit2	807.2666385	656.4808493	0.298190077	0.000247171	0.003986183
ENSRNOG00000046874	Snx9	680.5834767	836.2053811	-0.298056239	0.000247712	0.003989882
ENSRNOG00000000459	Psmb9	568.8256927	435.6372399	0.383994898	0.000248084	0.003990853
ENSRNOG00000051440	Ppp1r12b	451.4497473	340.8896403	0.405059274	0.000249699	0.004011783
ENSRNOG00000007213	Yars	2640.427329	3000.631831	-0.184661696	0.000252281	0.004048197
novel.5003	-	1486.31642	1251.644502	0.247252989	0.000253322	0.004059802
ENSRNOG00000007240	Rrs1	820.4116865	659.2599913	0.31496234	0.000255205	0.004084876
novel.3506	-	290.3670826	207.4818395	0.48339977	0.000257144	0.004107414
ENSRNOG00000007604	Igsf8	732.9113312	912.9484299	-0.316697249	0.000257255	0.004107414
ENSRNOG00000023509	Irs2	1036.367006	858.1355131	0.272539207	0.000257795	0.004110914
novel.15210	-	1252.005977	1487.173718	-0.248678289	0.000260603	0.004150528
ENSRNOG00000016794	Phyhd1	533.3455499	673.8118155	-0.337994148	0.00026183	0.004164887
novel.12687	-	126.3164183	68.54732923	0.880820154	0.000262768	0.004174625
ENSRNOG00000013005	Rpa2	985.6712399	814.6427009	0.275672752	0.000263225	0.004176697
novel.11852	-	2853.234191	2498.349167	0.191568049	0.000264964	0.004199089
ENSRNOG00000028335	Fat4	1942.277946	1654.940491	0.231281685	0.000266828	0.004223395
ENSRNOG00000028448	Elovl1	1553.414862	1815.337629	-0.224885879	0.000270522	0.004276583
ENSRNOG00000030807	AABR07005549.1	462.8442499	603.6157328	-0.381778542	0.000272332	0.004299892
ENSRNOG00000004172	Pdk2	470.3008435	597.3934029	-0.344735327	0.000273294	0.004309768
ENSRNOG00000015948	Slc1a5	1210.348463	1438.887722	-0.248578342	0.000276264	0.004346623
ENSRNOG00000010027	Atr	888.3446892	727.6064734	0.287757732	0.00027631	0.004346623
novel.9810	-	3354.377485	2929.831686	0.194933544	0.000278033	0.004368356
novel.17136	-	49.43646256	97.79102588	-0.98019993	0.000279238	0.004381923
ENSRNOG00000009592	Cyb5r3	2226.86123	2556.116851	-0.199122669	0.000280603	0.004397944
ENSRNOG00000001082	Abcb9	90.4328702	145.306262	-0.683540117	0.000281611	0.004408355
ENSRNOG00000027552	Tapbpl	318.6377037	427.5942742	-0.423477626	0.00028326	0.00442875
ENSRNOG00000021370	Ccdc69	68.48461736	119.6877732	-0.81012048	0.000285613	0.004460093
novel.18580	-	49.139668	95.98797577	-0.967504747	0.000286047	0.004461421
ENSRNOG00000019316	Sh3bp4	2093.477583	1800.010503	0.218189701	0.000287083	0.004472132
ENSRNOG00000008364	Cat	1622.950673	1902.463936	-0.229767954	0.000288773	0.004493001
ENSRNOG00000019330	Procr	132.8022668	201.606087	-0.60146808	0.000292195	0.004540718
novel.16479	-	50.80981483	103.5355412	-1.02606873	0.000296252	0.004598193
ENSRNOG00000001884	Ranbp1	3262.182063	2749.873058	0.246588764	0.00029768	0.004614764
novel.16219	-	343.1043095	458.4470169	-0.419057185	0.000301142	0.004658384
ENSRNOG00000042391	Serpina9	88.86378365	47.28691753	0.911239999	0.000301222	0.004658384
novel.3420	-	398.7835399	299.6067276	0.414200954	0.000303133	0.004682292
ENSRNOG00000019196	Xpnpep3	796.8269529	635.8366135	0.326444709	0.000306198	0.004723937
novel.9571	-	130.7523346	75.62284137	0.784384889	0.000306955	0.004729908
ENSRNOG00000032929	Incenp	1363.418571	1133.267299	0.267539729	0.000309528	0.004763835
ENSRNOG00000000122	Ak2	2638.559347	2286.008377	0.207141161	0.000310682	0.004775849
ENSRNOG00000019737	Sema4a	119.5721243	185.4966056	-0.636680379	0.000311084	0.004776301
ENSRNOG00000004843	Pole3	263.6310087	184.0905406	0.519101742	0.00031371	0.004806937
ENSRNOG00000000493	Snrpc	1024.779655	836.2634608	0.292942673	0.00031383	0.004806937
ENSRNOG00000009043	Piwil4	19.41604098	48.58494118	-1.327783984	0.000316274	0.004838581
novel.6993	-	89.42459302	47.13041492	0.920635971	0.00031725	0.004847719
novel.13788	-	1259.873107	1062.237898	0.246458942	0.000319016	0.004868899
ENSRNOG00000010296	Slc7a7	225.3305844	311.4353627	-0.468380416	0.000319756	0.004874378
ENSRNOG00000007866	Clec2d	233.9160157	324.1469165	-0.468193189	0.000321434	0.004894134
novel.18068	-	348.0157746	257.0726734	0.438009303	0.000322676	0.004907204
novel.8453	-	101.8467102	179.3134432	-0.813474573	0.00032714	0.004969187
novel.1947	-	323.4019957	235.9247663	0.453880964	0.000331837	0.005029011
novel.7349	-	1132.312713	1338.895139	-0.241740614	0.000331864	0.005029011
ENSRNOG00000007743	Mgst1	744.2307509	914.06555	-0.297777704	0.000332682	0.005035449
ENSRNOG00000017291	Sord	654.5230218	804.185232	-0.29655391	0.00033419	0.005052309
novel.2117	-	753.7299106	914.9904554	-0.279644848	0.000337778	0.005093428
ENSRNOG00000015701	Rreb1	1097.338849	1297.639381	-0.24166536	0.000337914	0.005093428
novel.18113	-	43.27231527	85.56517473	-0.984253112	0.000338103	0.005093428
ENSRNOG00000049714	Asap3	301.5128444	401.4675067	-0.414890695	0.000340107	0.005117589
novel.12873	-	814.1712385	1005.361353	-0.305237865	0.000342615	0.005149278
ENSRNOG00000020385	Fads3	2560.46745	2977.58954	-0.217436795	0.000343983	0.005163777
ENSRNOG00000001178	Sppl3	1159.255096	1378.78281	-0.250139285	0.000346235	0.005191502
novel.11115	-	2094.404516	1795.141183	0.222363759	0.00034913	0.00522879
ENSRNOG00000008091	Gins1	379.3967227	283.3902432	0.421346662	0.000349629	0.005230143
novel.1008	-	276.7418055	376.6005476	-0.444774054	0.000357234	0.005337663
ENSRNOG00000024455	Gnptg	1029.443087	844.4472612	0.285557341	0.000357737	0.005338956
ENSRNOG00000033389	Susd2	173.3422093	249.5825678	-0.527243436	0.000359355	0.005356171
ENSRNOG00000008536	Actc1	121845.0849	112098.8933	0.120287017	0.000359727	0.005356171
novel.7663	-	761.6849469	619.9688691	0.297678343	0.000361755	0.005380105
novel.19245	-	573.6198437	446.4413218	0.359626103	0.000363738	0.005403328
ENSRNOG00000052802	Aldoa	13439.55325	14985.3737	-0.157095383	0.000364835	0.00541334
novel.7027	-	83.23234591	43.63986911	0.930368121	0.000366646	0.005433908
ENSRNOG00000014021	Matn4	615.9630656	773.6486669	-0.329617972	0.000368403	0.005453641
ENSRNOG00000028015	Pf4	2349.324352	1980.139575	0.245522596	0.000369741	0.005467126
ENSRNOG00000006103	Tbc1d31	853.1541753	696.2847855	0.293688905	0.000370506	0.005469381
ENSRNOG00000019577	Adamts19	201.7280941	284.8210545	-0.496456988	0.000370748	0.005469381
novel.493	-	50.4116155	92.33594489	-0.871493946	0.000374373	0.005515286
ENSRNOG00000048980	Gng2	614.8193141	754.3614287	-0.294882313	0.000374721	0.005515286
ENSRNOG00000014524	S1pr3	739.4720251	906.3781169	-0.292327431	0.000375895	0.005526219
novel.19644	-	4793.639525	4267.440929	0.167804547	0.000376767	0.00553269
ENSRNOG00000001135	Wsb2	2157.977436	2499.430085	-0.212185772	0.00037813	0.00554576
ENSRNOG00000007081	Xdh	1094.07948	910.9046229	0.264317334	0.000378524	0.00554576
ENSRNOG00000050649	Tvp23b	1016.33461	835.033237	0.282784224	0.000381932	0.005589307
ENSRNOG00000054420	Vdr	248.5721914	341.2015066	-0.457318531	0.000387333	0.005661875
ENSRNOG00000010984	Anxa11	1947.651921	2268.504166	-0.220409833	0.000388293	0.00566943
ENSRNOG00000019019	Fitm1	107.8838386	168.3430883	-0.639301544	0.000390243	0.005691414
ENSRNOG00000027264	Dagla	197.7332248	285.3456357	-0.528757437	0.000391373	0.00569708
ENSRNOG00000006778	Mmp19	21.49955155	52.70562909	-1.294345146	0.000391521	0.00569708
ENSRNOG00000018268	Hhip	48.5466234	19.96286378	1.281114978	0.000392065	0.00569851
ENSRNOG00000001419	Cldn15	62.52917423	108.2803288	-0.792280275	0.000395093	0.00573601
novel.15777	-	4572.503555	5115.162878	-0.161917869	0.000398038	0.005772225
ENSRNOG00000010252	Hexa	1990.210612	2301.753422	-0.209604309	0.000399469	0.005786425
ENSRNOG00000003741	Nptx1	94.96133799	51.66742653	0.883573014	0.00040072	0.005792974
ENSRNOG00000025285	Gfm2	923.1627274	757.6913837	0.284673012	0.000401048	0.005792974
novel.5715	-	206.9153104	140.7376038	0.555499086	0.000401278	0.005792974
novel.16330	-	96.96298158	152.5336694	-0.655036961	0.000407353	0.005874053
novel.17621	-	670.7666948	537.3844188	0.319929081	0.000414672	0.005972856
novel.16438	-	325.7350452	235.744981	0.467734333	0.000417324	0.006004312
ENSRNOG00000048831	Sowahc	537.459455	419.3843574	0.357938514	0.000419259	0.00602538
novel.5603	-	1019.497599	1225.12791	-0.265636939	0.000421017	0.006043865
novel.16576	-	424.9925457	545.7801268	-0.361638381	0.000424672	0.006089496
ENSRNOG00000033942	Grin2a	35.77367211	12.37335518	1.524722249	0.000426888	0.006114432
ENSRNOG00000019692	Metrn	409.4439573	540.1584056	-0.400269436	0.000429168	0.006140215
novel.5814	-	134.6512588	81.50718873	0.723009579	0.000430989	0.006159394
ENSRNOG00000008356	Myo5c	106.971234	60.02204228	0.838374064	0.000432326	0.006171615
novel.11168	-	1136.778179	1339.141383	-0.236499921	0.000433838	0.006186294
novel.15558	-	400.9145598	302.8431701	0.404571637	0.000434524	0.00618919
ENSRNOG00000021202	Rtn3	4253.465404	4834.89167	-0.185173289	0.000436469	0.006209989
novel.13527	-	851.3012641	691.4736401	0.301041797	0.000439222	0.006236699
novel.8461	-	251.8673864	173.9382609	0.531201805	0.000439321	0.006236699
ENSRNOG00000021294	Mstn	74.28510468	36.92247063	1.016838413	0.000445248	0.006313841
ENSRNOG00000015594	Rftn2	261.7228431	353.3824654	-0.433103047	0.000448469	0.00635026
ENSRNOG00000004319	AABR07038019.1	151.9008703	231.1340915	-0.603536923	0.000448808	0.00635026
ENSRNOG00000019810	Des	22742.17671	25386.63904	-0.158699383	0.000450141	0.006361888
ENSRNOG00000016924	Acly	5612.861238	6246.697111	-0.154177999	0.000450623	0.006361888
ENSRNOG00000054204	Gria2	58.51716215	26.23196033	1.165744105	0.000452339	0.006379079
novel.9274	-	365.9662563	471.3390765	-0.36572134	0.000455099	0.006410937
novel.12258	-	73.20564507	36.31892061	1.008409512	0.000463867	0.006527268
ENSRNOG00000000312	Fig4	401.451461	514.6069665	-0.359153517	0.000469048	0.006592935
ENSRNOG00000034254	Actb	35021.13691	39739.25729	-0.182368625	0.000472815	0.006638599
novel.19283	-	809.4224742	981.6251643	-0.277611333	0.000473377	0.006639207
ENSRNOG00000017919	Nup133	858.4498713	707.3080284	0.279454258	0.000477998	0.00669668
ENSRNOG00000003491	Prkca	896.1165633	1082.576268	-0.272703153	0.000479841	0.006715151
novel.18437	-	827.7697746	672.3760938	0.30059502	0.000485002	0.006779972
ENSRNOG00000016507	LOC687679	1670.42083	1346.554934	0.309826593	0.000485564	0.006780427
ENSRNOG00000032297	Msmo1	2135.543057	1859.642647	0.199184775	0.000487644	0.006802043
ENSRNOG00000018858	Myct1	177.4521606	116.2645081	0.607269219	0.000492444	0.006861532
ENSRNOG00000003669	Myocd	1034.205056	848.5495346	0.285737194	0.000505843	0.007040561
ENSRNOG00000055078	Cyp4b1	16.97752329	44.22582566	-1.377632296	0.000509625	0.007077943
novel.10029	-	696.4440616	561.8970493	0.310454738	0.000509634	0.007077943
ENSRNOG00000050473	Rps27l	4480.617096	3862.130573	0.214276602	0.000511612	0.00709771
ENSRNOG00000043436	Micu1	1509.49031	1749.977633	-0.213528539	0.000514788	0.007134045
ENSRNOG00000011142	Cyb5b	2041.528897	1770.255412	0.206276651	0.000516559	0.007150856
ENSRNOG00000020678	Ifi35	351.372485	260.0400801	0.432898001	0.000517566	0.007157059
ENSRNOG00000005308	Tmx2	1644.894155	1410.348197	0.221541111	0.000518485	0.007162033
ENSRNOG00000002653	Kcnk2	64.04536386	26.79645136	1.246672463	0.000521083	0.007190158
ENSRNOG00000011781	Oplah	626.6858467	790.2683597	-0.334408469	0.000522481	0.007201693
novel.4255	-	296.1484674	209.3872852	0.501543229	0.000525653	0.007236516
ENSRNOG00000020990	Fgf21	16.38342683	42.23930577	-1.368545147	0.000526138	0.007236516
novel.14691	-	338.1625688	440.7127417	-0.383972701	0.00053086	0.007293625
ENSRNOG00000010017	Wee1	968.6396238	797.0653319	0.281667831	0.00053559	0.007350734
ENSRNOG00000016273	Fam136a	1112.069907	924.5755832	0.266956377	0.000540446	0.00740943
ENSRNOG00000008346	Itgb6	173.5479208	113.3825668	0.610657536	0.000541936	0.00742191
novel.2230	-	424.6536828	316.6937716	0.422516202	0.000542534	0.007422162
novel.12843	-	90.8546519	49.8823736	0.864256887	0.000546544	0.007466286
novel.13602	-	126.1925738	75.43457668	0.742567055	0.000546925	0.007466286
ENSRNOG00000012278	Fgf10	244.4808138	169.936048	0.526889138	0.000548144	0.007474956
ENSRNOG00000010516	Plau	378.9823259	494.2490284	-0.383305174	0.000556748	0.007584205
ENSRNOG00000001134	Rfc5	617.2224035	494.3446313	0.319690963	0.000558399	0.007598617
ENSRNOG00000002202	Sowahb	286.076217	203.7993445	0.48776541	0.000559425	0.007604492
ENSRNOG00000006198	Prr11	314.6344165	229.5345702	0.45479191	0.000560545	0.007608051
ENSRNOG00000019138	Clec11a	69.0570723	119.9748496	-0.800019063	0.000560875	0.007608051
ENSRNOG00000006731	Spc25	505.0404239	388.2518708	0.380288545	0.000567873	0.007694832
ENSRNOG00000002671	Nme2	14216.06499	12901.68712	0.13995033	0.000569299	0.007705998
novel.10687	-	110.5204855	64.39428802	0.781062145	0.00057341	0.00775345
novel.4201	-	1191.065752	999.603801	0.253064565	0.000594624	0.008025585
novel.17498	-	424.7435887	543.5505285	-0.356082479	0.00059479	0.008025585
novel.18709	-	1525.358693	1763.73646	-0.209036988	0.000595762	0.008027216
ENSRNOG00000021469	Ccdc14	288.5129567	208.9051229	0.46362982	0.000596164	0.008027216
novel.16171	-	420.3324163	545.4297572	-0.3761058	0.00059744	0.008035938
ENSRNOG00000015655	Ptgfrn	5188.609114	5821.22459	-0.165744375	0.000601333	0.008077204
ENSRNOG00000060914	Nudcd2	1235.797607	1035.227354	0.255614021	0.000601769	0.008077204
ENSRNOG00000018730	Nectin2	2020.21957	2359.591731	-0.224074086	0.000603508	0.008092066
novel.13178	-	459.3273056	350.5238789	0.390063404	0.000606478	0.008122962
novel.17645	-	2289.03638	2647.949383	-0.210584973	0.000607224	0.008122962
ENSRNOG00000020277	Cntnap1	302.5351621	396.8653562	-0.390898287	0.000607848	0.008122962
ENSRNOG00000017097	Lhpp	149.5140161	219.5002898	-0.552501289	0.000609597	0.008122962
novel.7036	-	273.3293151	361.066438	-0.401979031	0.000609718	0.008122962
novel.2378	-	1108.422118	920.2753558	0.267869465	0.000609753	0.008122962
ENSRNOG00000027035	Sgo2	242.4144648	170.4339936	0.506082158	0.000610253	0.008122962
ENSRNOG00000016584	Mamdc4	139.7414437	85.99923602	0.702618505	0.000614355	0.008169066
ENSRNOG00000004284	Btg1	2597.369271	2268.490855	0.194583181	0.00062165	0.008257494
novel.7549	-	690.6284631	838.4907091	-0.280269633	0.000623715	0.008276338
ENSRNOG00000016688	Ston1	68.5545663	115.2479151	-0.749350967	0.00062617	0.008300316
novel.13265	-	1211.834684	1420.848395	-0.229549002	0.000631563	0.00836315
ENSRNOG00000017671	Rasa3	2542.156881	2230.537357	0.188780955	0.000636181	0.008415601
novel.10704	-	323.8441854	235.4315435	0.460434338	0.00063936	0.008448917
ENSRNOG00000045626	Pkd1l2	206.9379318	142.6704924	0.536368276	0.000643298	0.008492197
ENSRNOG00000004252	Eif3h	3434.708258	1810.361541	0.923936347	0.000644033	0.008493147
ENSRNOG00000008040	Fam64a	444.1178151	345.2472418	0.364050066	0.000649768	0.00855769
novel.3451	-	2877.648298	2514.950458	0.194513156	0.000650264	0.00855769
ENSRNOG00000013009	Ldha	20257.65849	22079.87489	-0.124337738	0.000654339	0.008602479
ENSRNOG00000059097	-	47.65132453	19.60489421	1.276119771	0.00066051	0.00866771
ENSRNOG00000011798	Mapre1	5893.433727	5302.313961	0.152523948	0.000660655	0.00866771
ENSRNOG00000011800	F3	1338.925515	1130.051023	0.243830402	0.000668056	0.008755846
novel.16085	-	448.8004217	563.3391807	-0.328366304	0.000668841	0.008757172
ENSRNOG00000021298	Dstyk	685.3747071	834.7469828	-0.285421921	0.000673195	0.008805174
ENSRNOG00000030101	Traip	225.8523557	158.4310029	0.512677502	0.000678604	0.008866861
novel.18685	-	79.55934077	130.2039998	-0.71064339	0.000686069	0.00895526
ENSRNOG00000004516	Itgbl1	604.2117216	741.3225569	-0.295032553	0.000689284	0.008988063
ENSRNOG00000017417	Gabarap	5753.34314	6420.897361	-0.158545966	0.00069181	0.009011823
ENSRNOG00000002414	Tfcp2l1	131.3709932	81.40365412	0.691801791	0.000694059	0.009031939
ENSRNOG00000026775	Pmpca	2410.405069	2118.638446	0.18579532	0.000696494	0.009054425
ENSRNOG00000051372	Mycn	473.4710169	369.0541576	0.359614463	0.000700511	0.009097405
ENSRNOG00000016999	Grp	66.28486331	29.82589666	1.144145925	0.000702364	0.00911223
ENSRNOG00000010522	Tlr4	165.7285562	235.6024594	-0.508349486	0.000703952	0.009123592
novel.16432	-	1123.607879	930.2210628	0.272222396	0.000706092	0.00914207
ENSRNOG00000054978	Hist1h1c	3472.476949	4007.613204	-0.206907601	0.000708217	0.009157715
ENSRNOG00000007461	Klhl41	422.2686629	533.4458306	-0.337242943	0.000708731	0.009157715
novel.3218	-	1226.864569	1441.090489	-0.232702566	0.000710016	0.009165081
ENSRNOG00000003675	Ptchd1	150.0789796	94.81613473	0.657765439	0.000711589	0.009176125
ENSRNOG00000007307	Syde1	1183.035383	1387.320261	-0.229648099	0.000715556	0.009218007
ENSRNOG00000013971	Psat1	1797.292034	2075.949489	-0.207925678	0.000716931	0.009226434
ENSRNOG00000015691	Fam212b	586.0473297	466.1203613	0.330241531	0.000729129	0.009373989
ENSRNOG00000011825	Ndufb3	1788.672358	1504.295444	0.24919603	0.00073084	0.009386565
ENSRNOG00000016692	Hsdl2	617.6303983	755.1610596	-0.289444722	0.000731885	0.009390566
novel.11770	-	6339.37641	5550.455369	0.191638112	0.000733986	0.009408101
ENSRNOG00000029549	Eci2	769.3060194	925.7449222	-0.267356465	0.000741517	0.009495125
novel.19238	-	96.49474249	53.5744584	0.847077716	0.000744494	0.009523718
ENSRNOG00000031789	Rangap1	3717.364136	3252.472912	0.193001211	0.000745545	0.009527649
ENSRNOG00000020853	Scap	1380.324223	1631.674942	-0.24130636	0.000754243	0.009623448
novel.9437	-	42.14019363	79.94093664	-0.92573182	0.000754544	0.009623448
ENSRNOG00000001514	Cdca7	440.2761957	340.8401407	0.368160361	0.000765832	0.009757693
novel.13206	-	382.738976	287.337902	0.412321384	0.000767548	0.009769831
novel.25	-	1190.379793	987.8028536	0.269206084	0.000777165	0.009882416
ENSRNOG00000024578	Ttyh2	312.7145146	408.3709925	-0.385315265	0.000778995	0.009895865
ENSRNOG00000011861	Aadat	190.7772496	267.4998222	-0.486599995	0.000780498	0.009905126
ENSRNOG00000053542	AABR07067469.1	15.48052697	41.01276648	-1.408455481	0.000785587	0.009959847
ENSRNOG00000003038	Sft2d2	1085.430993	1295.055851	-0.255279286	0.000789638	0.010001297
ENSRNOG00000059961	Rapgef3	420.0215249	320.1606025	0.393119573	0.000792067	0.010022149
ENSRNOG00000030091	Dusp14	133.8838677	194.5845664	-0.539148993	0.000794576	0.01004025
ENSRNOG00000018574	Qsox2	631.6183368	768.5302775	-0.284019624	0.000795065	0.01004025
ENSRNOG00000042978	Ncald	190.5866493	263.8706989	-0.468694232	0.000806663	0.010176664
ENSRNOG00000018159	Anxa4	1447.484576	1670.314946	-0.207145935	0.000807796	0.010180934
ENSRNOG00000029903	Spock3	97.84017657	54.19198947	0.847721162	0.000809507	0.010192468
novel.8768	-	122.0838373	184.3062482	-0.593679914	0.000820489	0.010320594
novel.15733	-	828.5671374	993.0731531	-0.26178022	0.000825575	0.010374369
novel.5955	-	247.578969	169.4276252	0.544771609	0.000827582	0.010383
novel.14563	-	215.4868828	296.1833184	-0.45776175	0.000827883	0.010383
ENSRNOG00000004783	Fam171b	264.4540732	355.0529875	-0.425795265	0.000838565	0.01050668
novel.17316	-	70.58632263	116.9794523	-0.72867855	0.000841485	0.010532954
ENSRNOG00000054031	LOC102549726	935.3033267	762.9294157	0.294694751	0.000845131	0.010568263
ENSRNOG00000007665	Cse1l	2913.39995	2577.980163	0.176235836	0.00085919	0.010733591
novel.15864	-	255.0174055	340.4455421	-0.417446237	0.000875916	0.01093188
ENSRNOG00000016190	Coq9	2238.252486	1966.976007	0.186445599	0.000876867	0.010933088
ENSRNOG00000017800	Foxc1	563.1343172	441.5617567	0.352279826	0.000883532	0.011005469
novel.1695	-	41.4386694	16.0070138	1.368426062	0.000885481	0.011019032
novel.18913	-	1954.129314	1711.073653	0.191269689	0.000888634	0.011047534
ENSRNOG00000002393	Eprs	11085.88168	12097.00901	-0.125965847	0.000891825	0.011076454
ENSRNOG00000019178	Taf10	1067.060908	882.2993672	0.272817921	0.000892781	0.011077575
novel.9477	-	354.1714507	258.5285697	0.451886657	0.000899132	0.011145321
ENSRNOG00000002879	Psen2	3095.880964	2703.184769	0.195414977	0.000899981	0.011145321
ENSRNOG00000023686	Upk3b	46.53536591	87.00631118	-0.903091841	0.000903872	0.011182693
ENSRNOG00000057078	Ddit4	1013.038889	845.9339533	0.259756336	0.000908919	0.011234278
novel.14929	-	723.4037347	584.8819174	0.30566006	0.000910704	0.011245482
ENSRNOG00000000457	Tap1	469.3485123	360.2518026	0.380848549	0.000914518	0.0112817
novel.18976	-	485.9943917	612.5862422	-0.332780424	0.000918682	0.011322156
novel.13904	-	251.6847128	339.9497304	-0.434571263	0.000922881	0.011362967
novel.14980	-	71.98430913	37.52240822	0.940010915	0.000930715	0.011448419
ENSRNOG00000020325	Calhm2	502.9652593	630.504838	-0.326741093	0.000934584	0.011484983
novel.3227	-	214.6582145	144.3434159	0.573458684	0.000939299	0.011531857
ENSRNOG00000010213	Fgd5	142.8750993	206.2367839	-0.528278818	0.000943602	0.011573585
ENSRNOG00000000473	Pfdn6	1292.764929	1104.74192	0.226881222	0.00097187	0.011908899
ENSRNOG00000032178	Cenpa	423.3703993	326.7216424	0.373495088	0.000975516	0.01194215
ENSRNOG00000020392	Stxbp3	665.9496312	815.7147994	-0.292256412	0.000991785	0.012129712
ENSRNOG00000011052	Gars	4163.099471	4630.309674	-0.153408614	0.00099424	0.012148138
novel.5920	-	44.46907023	18.21772067	1.283441642	0.001015584	0.01238662
ENSRNOG00000001976	Tmprss2	51.98821222	23.28738919	1.164768816	0.001015693	0.01238662
ENSRNOG00000007387	Per1	371.0122693	471.5702002	-0.345820079	0.001023836	0.012474042
ENSRNOG00000007419	Pank3	2458.548212	2784.084563	-0.179491473	0.001028218	0.012515524
ENSRNOG00000010253	Cd163	93.52574736	51.05494997	0.868774034	0.001035601	0.012593417
novel.16379	-	124.1554298	75.67654469	0.711677979	0.001038196	0.012612996
novel.3440	-	176.4384237	246.1321194	-0.482603861	0.001041829	0.012645141
novel.7981	-	1726.451042	1985.942943	-0.202540527	0.001043895	0.012658221
ENSRNOG00000003905	Nsf	955.4905312	1135.464732	-0.248817636	0.001052939	0.012755802
novel.14084	-	575.8857929	457.7114075	0.331675642	0.001054552	0.012763271
ENSRNOG00000011044	Clmn	88.43654224	141.1634453	-0.677212287	0.001058231	0.0127915
ENSRNOG00000006542	Atp6v0c	6527.133943	7286.573998	-0.158781011	0.001058882	0.0127915
ENSRNOG00000001687	Crybg3	606.4167005	737.0251919	-0.28087932	0.001060781	0.012802354
ENSRNOG00000017686	Pi15	38.29732195	14.21270268	1.42003375	0.001062854	0.0128153
ENSRNOG00000003897	Col1a1	124459.9417	161181.1892	-0.373002627	0.001068515	0.01287144
ENSRNOG00000018123	Ccny	1111.160205	1295.409999	-0.221150551	0.001074229	0.012928101
novel.15462	-	728.193622	870.7819202	-0.257471149	0.001082099	0.013010584
novel.10959	-	2551.674713	3043.634732	-0.254477717	0.001094164	0.013143308
ENSRNOG00000059260	AABR07053509.2	139.9685242	86.13438861	0.696923934	0.001098373	0.013170141
ENSRNOG00000040110	Foxn2	1237.870414	1444.856748	-0.223197025	0.001098455	0.013170141
ENSRNOG00000033348	Duox1	233.1443609	320.8006374	-0.45898043	0.001103732	0.013221041
ENSRNOG00000013279	LOC681458	55.85914617	26.43342728	1.084626932	0.001104791	0.013221357
ENSRNOG00000009983	Lrrc42	680.5103879	823.6977676	-0.275778102	0.001105979	0.01322321
ENSRNOG00000042320	Slc41a1	1696.533912	1953.871982	-0.203389949	0.001107152	0.013224884
ENSRNOG00000030328	Fam98a	2206.628871	1926.694573	0.195860012	0.001118542	0.013348491
ENSRNOG00000011849	Ndufs1	6246.873526	5621.017621	0.152183267	0.001131742	0.013493439
novel.3457	-	1358.091636	1162.034667	0.224747211	0.001133552	0.013502448
ENSRNOG00000004090	LOC100361025	675.4372926	817.1744166	-0.273651393	0.001138829	0.013552704
novel.18158	-	1031.693578	869.0148359	0.247332085	0.001173185	0.013944347
ENSRNOG00000058289	AABR07027575.1	322.2072536	239.4247144	0.427166491	0.001173917	0.013944347
ENSRNOG00000016474	Tspan3	4740.968312	4262.680458	0.15324501	0.00119163	0.014136827
ENSRNOG00000015160	Gem	333.1048195	435.0971705	-0.387613965	0.001192329	0.014136827
ENSRNOG00000046858	Arxes2	95.06363176	147.8077298	-0.637241635	0.00119791	0.014189855
ENSRNOG00000013954	Alpl	236.3631142	320.1728818	-0.43605354	0.001200605	0.014208636
ENSRNOG00000017117	Ybx2	108.7286355	66.20239263	0.716485147	0.001205253	0.014250474
ENSRNOG00000030213	Vps13c	768.7240038	914.0370116	-0.249561565	0.001212114	0.014308812
ENSRNOG00000011752	Sh3d19	316.5220299	408.0079684	-0.365638866	0.001212862	0.014308812
ENSRNOG00000013152	Arhgap10	691.9463419	840.0769126	-0.278615352	0.001213539	0.014308812
ENSRNOG00000014143	Col24a1	192.6518932	133.8905544	0.524987686	0.001215245	0.014315737
novel.11744	-	5326.571185	4798.057498	0.150565567	0.001218766	0.014344027
novel.7307	-	295.3624839	214.7900615	0.456707094	0.001222521	0.014375004
novel.9352	-	84.00610444	47.16172985	0.831767644	0.001237812	0.014541452
ENSRNOG00000060544	Kdm5b	1862.698072	2129.737104	-0.193766833	0.001248068	0.01463205
ENSRNOG00000014378	Il1r2	164.0140933	110.3614568	0.571318402	0.001248789	0.01463205
ENSRNOG00000049828	Crlf2	532.0410227	658.3427727	-0.308291998	0.001248952	0.01463205
ENSRNOG00000004806	Strn	1193.758073	1388.396232	-0.217477153	0.001257956	0.014724062
ENSRNOG00000023334	Parp14	1281.281175	1064.600327	0.267213554	0.001263095	0.014770715
novel.7255	-	272.0272361	200.992428	0.437482241	0.001267527	0.014799731
ENSRNOG00000051204	Dopey2	833.3526888	983.6179646	-0.238957273	0.001268743	0.014799731
ENSRNOG00000000105	Cplx2	187.9092772	267.4517646	-0.509516277	0.001269044	0.014799731
ENSRNOG00000053469	-	321.3282994	423.6222008	-0.399939051	0.00127292	0.014831424
ENSRNOG00000020652	Tgfb1	2080.881792	2409.123916	-0.210861554	0.00127416	0.014832385
ENSRNOG00000004624	Rnd3	3906.377163	3492.665724	0.161299111	0.001276457	0.014845628
ENSRNOG00000004196	Rps29	20956.90745	18576.05246	0.173849191	0.001279475	0.014867216
ENSRNOG00000010244	Sarm1	60.92351664	30.33144231	1.002875782	0.001282452	0.014888306
novel.4132	-	1411.037404	1212.57278	0.219431684	0.001288611	0.014946253
ENSRNOG00000010427	Ipo7	5761.745676	5206.619119	0.146203406	0.001293823	0.014984368
ENSRNOG00000042230	RGD1307182	89.36099279	51.24302711	0.799041345	0.00129508	0.014984368
ENSRNOG00000003687	Rgs2	899.7915281	753.7049827	0.254666534	0.001295408	0.014984368
ENSRNOG00000028801	Gsap	301.3397126	389.7470136	-0.372496303	0.00129991	0.015022875
ENSRNOG00000019202	PVR	1472.110235	1687.61136	-0.1974477	0.001303577	0.015051674
ENSRNOG00000057794	Adamts5	1222.361571	1438.803497	-0.235039674	0.001325937	0.015296058
ENSRNOG00000020095	Pcdhb3	54.48916868	93.77302176	-0.784641326	0.001335058	0.015387413
novel.13113	-	6950.922003	6131.93548	0.180856151	0.001338899	0.01541781
ENSRNOG00000017194	Prdx1	5838.175412	6525.645591	-0.160862549	0.001373789	0.015805363
ENSRNOG00000015206	Alad	364.1729567	477.129335	-0.390673904	0.001377674	0.015835826
ENSRNOG00000014233	Krt19	291.1836168	386.5917608	-0.409296909	0.00137987	0.015846846
ENSRNOG00000042838	Junb	3301.878144	3838.653913	-0.21737786	0.001382627	0.015864288
ENSRNOG00000046181	Anks4b	65.66072616	32.02774904	1.026074213	0.001387087	0.015901206
ENSRNOG00000058050	Bclaf1	339.422924	255.6987742	0.408897448	0.001389954	0.015919824
ENSRNOG00000061582	Scamp1	1289.5473	1488.880531	-0.206735214	0.00140639	0.016093674
ENSRNOG00000030467	Ube2l6	677.1023774	549.5658968	0.300353295	0.001422128	0.016259238
novel.9798	-	1279.27106	1490.526877	-0.220032311	0.001426774	0.016297802
novel.9273	-	543.4828153	434.9934198	0.320568046	0.001432522	0.016348876
ENSRNOG00000005015	Rabep1	1369.77212	1578.299232	-0.204132172	0.001462809	0.016679674
novel.9950	-	1144.295251	1338.641116	-0.225493951	0.001472604	0.016776414
ENSRNOG00000056562	Olfml1	154.7839351	217.9847919	-0.496122624	0.001481133	0.016858586
ENSRNOG00000023209	Slamf7	41.60536159	17.23322145	1.263159734	0.001489749	0.016941597
ENSRNOG00000012786	Pgrmc1	3759.313457	4170.427701	-0.149809568	0.001491638	0.016948027
ENSRNOG00000015520	Ticrr	349.1715695	268.4038385	0.379445994	0.001494739	0.0169682
ENSRNOG00000016423	Tacc1	289.4578152	373.4129415	-0.368069577	0.001499319	0.017005119
novel.11444	-	9100.304969	8286.561882	0.135103637	0.001503744	0.017038875
ENSRNOG00000001058	Timm44	1538.389019	1329.461531	0.210629347	0.001504956	0.017038875
ENSRNOG00000007920	Ssbp3	1232.948862	1426.216222	-0.209366007	0.001513538	0.017120892
ENSRNOG00000046202	Metrnl	1054.781791	872.1918721	0.273943898	0.001520254	0.017181687
novel.7664	-	236.7075809	171.1311568	0.469573188	0.001525208	0.017202206
ENSRNOG00000008602	Steap4	367.3932317	462.6520163	-0.332801604	0.001525941	0.017202206
ENSRNOG00000032517	Cntn6	105.5775646	56.67638298	0.889629918	0.0015261	0.017202206
ENSRNOG00000006126	Nup88	2099.832853	1826.960449	0.201224628	0.001540137	0.017345165
ENSRNOG00000018522	LOC100911186	15.81741142	179.7679112	-3.507447246	0.00154242	0.017355615
ENSRNOG00000005287	Syne3	170.6960206	237.5389319	-0.474837978	0.001549995	0.017425536
novel.8648	-	109.0708168	66.25668719	0.715968668	0.001553543	0.017450107
ENSRNOG00000009892	Adamts15	1046.061903	889.3756797	0.234167733	0.001559987	0.017507125
ENSRNOG00000025372	Glce	957.2801303	1120.735487	-0.227310264	0.001570757	0.017612558
ENSRNOG00000002214	Klhl8	215.9516751	291.1800363	-0.428763051	0.001576299	0.017659233
ENSRNOG00000003649	Qsox1	2148.669691	2450.714498	-0.189755585	0.001581249	0.017699204
ENSRNOG00000016243	Casq2	11833.47094	10863.02021	0.123465844	0.00158949	0.017775909
ENSRNOG00000001136	Pebp1	7030.382592	6389.137886	0.138118518	0.001594254	0.017813632
ENSRNOG00000011068	Papss2	473.7854429	582.8814885	-0.299025489	0.001596249	0.017820377
ENSRNOG00000016756	Ptgir	136.9670026	195.6049593	-0.51352373	0.001604839	0.017900667
ENSRNOG00000012457	Cyc1	7668.627968	6959.861937	0.139773579	0.001612436	0.017969745
ENSRNOG00000052070	Aldh1a3	821.0059803	969.7912221	-0.2399915	0.001614877	0.017981301
ENSRNOG00000031927	Klk6	53.55933045	91.55803917	-0.776905626	0.001626291	0.01806496
ENSRNOG00000021150	Plcb3	1023.907882	1208.254165	-0.237663311	0.001626413	0.01806496
novel.10943	-	114.2505418	69.46882349	0.720164316	0.001627215	0.01806496
ENSRNOG00000005580	Itgb4	150.6062107	212.9630368	-0.498620388	0.001628033	0.01806496
ENSRNOG00000033110	Svep1	3485.208477	3129.693113	0.155263014	0.001631913	0.018092336
ENSRNOG00000062248	Rn60_15_0937.6	216.8795725	291.8790452	-0.428653533	0.001637985	0.018128912
ENSRNOG00000012720	Irx4	807.2772323	670.5541671	0.268072423	0.001638044	0.018128912
ENSRNOG00000003084	Parp1	3412.149733	3003.848914	0.183383993	0.001643974	0.018178832
ENSRNOG00000005575	Abi3	53.19240531	90.12582925	-0.762902077	0.001656678	0.018294019
ENSRNOG00000042825	Cd300le	74.72738522	40.83833874	0.871771483	0.001657248	0.018294019
ENSRNOG00000004400	Avpr1a	286.0053603	212.2208659	0.430413905	0.001666539	0.018380728
novel.10915	-	289.6345191	208.7834756	0.473192842	0.00166867	0.018388404
ENSRNOG00000037627	Trappc1	909.3071233	759.2763535	0.259790166	0.001683418	0.018528679
novel.2609	-	1118.624092	943.8688135	0.243927673	0.001685007	0.018528679
ENSRNOG00000008908	Slc35a1	690.0632647	822.5332235	-0.253741365	0.001685741	0.018528679
ENSRNOG00000000321	Cd24	975.5102637	795.6379091	0.292981838	0.001690829	0.018568664
ENSRNOG00000019496	Stat5a	300.167736	387.9331192	-0.368540705	0.001692624	0.018572454
ENSRNOG00000001187	Oasl	146.3578299	90.29052308	0.698840127	0.001698885	0.018611092
ENSRNOG00000006795	Apmap	830.2397669	686.3738242	0.274550832	0.001699052	0.018611092
novel.18125	-	136.6085675	88.31307382	0.63183225	0.001704768	0.018657738
ENSRNOG00000015072	Ptgr1	995.1876897	843.5359194	0.237576984	0.001715799	0.018752046
novel.7077	-	281.6038393	206.4444443	0.44509515	0.001716314	0.018752046
novel.8974	-	295.9653241	383.3422888	-0.373833764	0.001731424	0.018901009
novel.8189	-	216.5490368	290.1792701	-0.421916577	0.001755204	0.019144281
novel.7057	-	116.9310695	172.1108611	-0.555037753	0.00175935	0.019173176
ENSRNOG00000018718	Rpp30	579.9563245	462.0771203	0.325938926	0.0017628	0.019194434
novel.12722	-	453.7526121	360.8113398	0.331126203	0.001768916	0.019224811
ENSRNOG00000009225	Copz2	1015.658193	1183.779447	-0.220931637	0.001769288	0.019224811
ENSRNOG00000008680	Loxl1	5385.439356	6196.270994	-0.202129935	0.001770094	0.019224811
ENSRNOG00000019629	Lamp1	14529.89819	15854.90028	-0.1260474	0.001806696	0.019590311
novel.6091	-	263.5125707	342.6698263	-0.379689309	0.001806807	0.019590311
novel.16874	-	1121.394376	955.1869569	0.232286893	0.001820574	0.01972289
ENSRNOG00000038877	Btn2a2	127.2956346	183.0299497	-0.521957734	0.001822284	0.019724719
ENSRNOG00000011907	Krt23	164.6015685	110.5983703	0.575453662	0.001829481	0.019785899
ENSRNOG00000042603	Ttc39b	637.8388278	781.9836559	-0.293550939	0.001831345	0.019789343
ENSRNOG00000015226	Man1a2	1861.556534	2113.463974	-0.182945974	0.001837209	0.01983597
ENSRNOG00000003028	Dnah17	102.8140084	154.5329879	-0.585728204	0.001841805	0.019868838
ENSRNOG00000004498	Scin	211.2769419	150.6803409	0.489073714	0.001844891	0.019869175
novel.5662	-	318.4259505	234.1042233	0.441991312	0.001844939	0.019869175
ENSRNOG00000020952	Cgn	336.4912605	434.0146383	-0.368477868	0.001856404	0.019975848
ENSRNOG00000012730	Lrrk1	847.6448757	1013.985185	-0.257556977	0.001861107	0.020009634
ENSRNOG00000020298	Bag3	1612.53236	1873.002125	-0.216004271	0.001881055	0.020207138
novel.9317	-	1182.105742	1361.63209	-0.203867345	0.001892504	0.020313083
ENSRNOG00000024661	Hn1l	2205.634092	1949.048996	0.178036906	0.001894437	0.020316804
ENSRNOG00000013045	Setd7	660.1031406	786.9262259	-0.25379601	0.001899937	0.020358737
ENSRNOG00000015357	Bmper	679.5849043	562.0148966	0.273480221	0.001905473	0.020400988
ENSRNOG00000015987	Rap1gds1	1160.709536	1338.061728	-0.204911084	0.001907961	0.020410556
ENSRNOG00000009466	Unc45b	3258.691607	2918.408985	0.159156986	0.001912166	0.020438471
ENSRNOG00000053948	LOC102549506	146.819285	209.1997273	-0.512869266	0.001917954	0.020483234
ENSRNOG00000004473	Ppargc1a	261.1039841	191.4163275	0.448634095	0.001924642	0.020533842
novel.13081	-	482.5699112	383.3161438	0.331933229	0.0019259	0.020533842
ENSRNOG00000008580	Nbn	848.9302315	999.6303211	-0.236553918	0.001932302	0.020584968
ENSRNOG00000005184	Nop10	1729.008142	1463.599179	0.240354631	0.001934852	0.020595
novel.6692	-	185.6062683	126.3062444	0.554854824	0.001964239	0.020890428
ENSRNOG00000008045	Slamf9	42.73102492	75.89114186	-0.830327341	0.001966078	0.020892635
ENSRNOG00000001169	Slc37a1	177.9267672	248.7969544	-0.481938707	0.001971866	0.020936774
ENSRNOG00000015516	Cbwd1	278.726397	208.2199074	0.420745246	0.001981799	0.021017135
ENSRNOG00000003114	B4galt4	161.3044859	223.6936011	-0.470662454	0.00198355	0.021017135
ENSRNOG00000000082	Hltf	2490.182071	2186.173199	0.188181193	0.001985047	0.021017135
novel.18112	-	60.80409881	101.7026468	-0.74290477	0.001986	0.021017135
ENSRNOG00000014689	Zbtb4	731.5524015	872.4822865	-0.254783222	0.001993847	0.021080027
novel.6970	-	45.0286461	20.35627991	1.155670392	0.001995535	0.021080027
ENSRNOG00000010994	Has1	59.45019352	99.80045335	-0.747835769	0.001996882	0.021080027
ENSRNOG00000005670	Art4	964.9198328	810.2477786	0.252679688	0.002002729	0.021124341
novel.8599	-	728.3728116	598.2803014	0.283346035	0.00202561	0.021348098
ENSRNOG00000011394	Kif3c	213.4766052	283.487988	-0.408530712	0.002029025	0.021366504
ENSRNOG00000018992	Dpysl3	442.3409854	347.1148109	0.348244461	0.002043502	0.021501267
novel.10240	-	34.30042103	65.66173206	-0.939263343	0.002058802	0.021629297
ENSRNOG00000019529	Btbd1	3043.734656	3376.952094	-0.149777609	0.002059048	0.021629297
ENSRNOG00000011945	Cyfip1	3054.723687	3394.436153	-0.152390106	0.002063979	0.021663322
ENSRNOG00000008716	Nefh	240.6754209	317.3819797	-0.398717689	0.002084244	0.0218581
ENSRNOG00000014617	Tgoln2	2749.424531	3077.757587	-0.162917231	0.002090009	0.021900631
ENSRNOG00000042245	Dcaf7	2618.053791	2334.314008	0.165556963	0.002098689	0.021973597
ENSRNOG00000006859	Insig1	2243.569877	2513.004685	-0.163764146	0.002102889	0.021986839
ENSRNOG00000009459	Slc35f6	696.794498	830.3451888	-0.252631853	0.002103388	0.021986839
ENSRNOG00000061216	Tubb5	18385.25532	16836.71191	0.126887739	0.002137491	0.022325097
ENSRNOG00000014248	Erbb4	86.87619936	132.0825218	-0.60368776	0.002144314	0.02237811
ENSRNOG00000008981	Pdcd6ip	4572.306314	5055.509953	-0.144667317	0.002147706	0.022394733
novel.9416	-	585.3379696	718.3867198	-0.297238082	0.002149405	0.022394733
ENSRNOG00000043006	Epm2aip1	1954.518388	2208.278378	-0.175981487	0.002151328	0.02239655
ENSRNOG00000029768	Ccl12	575.87529	462.1880387	0.315447376	0.00215556	0.022412753
ENSRNOG00000010042	Wdfy2	938.804396	1095.274092	-0.222893977	0.002157223	0.022412753
ENSRNOG00000001300	P2rx4	764.1276375	901.1892381	-0.238090382	0.002158135	0.022412753
ENSRNOG00000051291	Dnhd1	233.5825781	170.4380532	0.453174831	0.002167818	0.022495065
novel.19234	-	178.5638742	125.4242128	0.509523756	0.002197981	0.022789588
ENSRNOG00000003950	Lvrn	149.1782023	99.43403297	0.582230172	0.002204507	0.022838765
ENSRNOG00000028557	Hibch	558.1446323	678.3000914	-0.281447314	0.002225486	0.023019684
ENSRNOG00000045790	LOC100910130	23.81545826	207.0172053	-3.119922173	0.002225566	0.023019684
ENSRNOG00000005576	Rpia	484.0541193	595.0672708	-0.298717272	0.002234413	0.02309254
ENSRNOG00000007446	Apip	162.6775657	223.1615354	-0.455021336	0.002257255	0.023286034
ENSRNOG00000033609	Irx1	104.0291397	63.74570161	0.707277098	0.002260715	0.023286034
ENSRNOG00000011153	Il17ra	1192.346155	1388.801135	-0.219558818	0.002261012	0.023286034
ENSRNOG00000016227	Glrx3	3507.635526	3131.977264	0.163354108	0.002261414	0.023286034
ENSRNOG00000013445	Aaas	747.5451549	620.9485013	0.269050928	0.002264241	0.023286034
novel.14501	-	335.6075727	251.9098674	0.411359122	0.002265682	0.023286034
ENSRNOG00000014367	Ephb6	462.684905	371.1703285	0.31914216	0.002265865	0.023286034
ENSRNOG00000007189	Ttc22	14.92307359	36.30099548	-1.279668419	0.002268957	0.023299113
ENSRNOG00000011647	S100a6	5656.307511	7349.315117	-0.377782176	0.002276164	0.023354394
novel.15538	-	812.6773633	670.9269823	0.2762549	0.00231276	0.02371088
novel.15189	-	366.1643856	276.2140657	0.403734477	0.002315492	0.023719902
ENSRNOG00000002708	Phf8	572.6176615	688.1645663	-0.265788334	0.002328258	0.023829163
ENSRNOG00000012683	Abhd17c	1100.518962	941.4832318	0.2247999	0.00232988	0.023829163
ENSRNOG00000008465	Tmem176b	51.68470568	87.92865627	-0.766329835	0.002357473	0.024092128
ENSRNOG00000018349	Polr1b	576.0228954	469.5936018	0.294656415	0.002365853	0.024158486
ENSRNOG00000057347	Cebpb	759.8829224	618.5614845	0.295701579	0.00237174	0.024199307
novel.9428	-	219.4437847	158.8479899	0.465125934	0.00238059	0.024270262
novel.13105	-	422.7003842	528.365606	-0.32035736	0.002391466	0.024361753
ENSRNOG00000032058	Pogk	1234.148901	1423.643804	-0.205814141	0.002401106	0.024414461
novel.9027	-	1959.376374	2239.740375	-0.192794673	0.002401911	0.024414461
ENSRNOG00000013148	Rad54l	252.8358994	185.1876165	0.449540213	0.00240236	0.024414461
ENSRNOG00000011648	Aqp1	4161.81646	3775.340815	0.140519189	0.002424698	0.02462193
novel.11079	-	212.8224273	283.4083559	-0.414141974	0.002427	0.024625783
novel.18472	-	3034.349668	3397.526115	-0.16327246	0.00243015	0.024636261
novel.16821	-	429.8305242	549.7276345	-0.352398747	0.002431881	0.024636261
ENSRNOG00000021102	Scn1b	834.1884884	996.4182212	-0.255280114	0.00247529	0.025056193
novel.3741	-	444.8098507	353.6644874	0.332326472	0.002480877	0.025092913
novel.8116	-	255.3563937	190.3338239	0.422649225	0.002487288	0.025137904
ENSRNOG00000002916	Car4	42.82033002	18.83086052	1.1772035	0.002510705	0.025354553
ENSRNOG00000020590	Adam15	756.1125199	891.5111171	-0.238157135	0.002515219	0.025380123
novel.18559	-	99.64800797	52.83922412	0.925054359	0.002520449	0.025412876
ENSRNOG00000001223	Pttg1ip	4346.763964	4783.176345	-0.138118059	0.002524879	0.025437509
novel.1064	-	1786.662694	1570.17026	0.186067991	0.002529853	0.025467587
ENSRNOG00000008487	Amotl2	6664.827452	7365.168723	-0.144142509	0.00256015	0.025752333
novel.5393	-	309.3766691	227.5880757	0.442173841	0.002565684	0.025787741
ENSRNOG00000047046	Plin4	47.64258087	82.28115038	-0.787960695	0.002573512	0.025846135
ENSRNOG00000025408	Duxbl1	70.52722107	111.4759386	-0.66186151	0.002578758	0.025875576
novel.2061	-	199.8555918	142.1967375	0.490037223	0.002580485	0.025875576
novel.16011	-	232.8687913	165.2915577	0.49450272	0.002617231	0.026223506
novel.10557	-	99.39839695	60.6718832	0.707302414	0.002622893	0.026255524
ENSRNOG00000023643	Mmp17	406.9236072	319.3555134	0.350215538	0.002624527	0.026255524
ENSRNOG00000017170	Med4	582.8832889	475.2567834	0.296274226	0.002632845	0.026307235
novel.11024	-	214.7207973	286.3522637	-0.415087122	0.002633805	0.026307235
novel.8040	-	164.488916	233.360178	-0.503204577	0.002636588	0.026314505
novel.10653	-	110.844635	64.94066637	0.769780744	0.00266404	0.026567786
ENSRNOG00000006033	Spon2	235.8637826	326.7766151	-0.472019442	0.002676024	0.026666527
ENSRNOG00000048812	Gpx1	1840.343784	2072.724505	-0.171801294	0.00268555	0.026740644
ENSRNOG00000050410	Snrpd3	2364.290377	2056.231816	0.201386306	0.002693485	0.026798815
ENSRNOG00000014624	Selenok	1295.648411	1107.098134	0.226316284	0.002699047	0.026833308
ENSRNOG00000042821	Cd59	3588.667651	4006.142374	-0.158720087	0.002710427	0.026925536
ENSRNOG00000039890	Abcg3l3	250.8225194	326.6412315	-0.380567433	0.002723489	0.027034318
novel.9670	-	340.3911833	428.90369	-0.334098012	0.002743011	0.027207019
ENSRNOG00000013017	Arnt2	901.1365268	762.5105614	0.24071377	0.002745707	0.027212672
ENSRNOG00000010537	Dis3l	417.1388046	518.2945445	-0.312955647	0.002752277	0.027256692
ENSRNOG00000036703	Itgax	405.6636153	501.3957218	-0.305162284	0.002767098	0.027382297
novel.5968	-	106.8238792	64.8421428	0.722444348	0.002802388	0.027710101
ENSRNOG00000005138	Pip4k2c	844.6674281	986.1078163	-0.223982288	0.002822125	0.027863438
novel.15201	-	128.4288269	84.5723402	0.600803546	0.002822247	0.027863438
ENSRNOG00000001171	Coq5	605.5308526	495.4284615	0.288634131	0.002826263	0.027881586
ENSRNOG00000017720	Mxd1	668.8318445	553.9949106	0.27203162	0.002845513	0.028049877
ENSRNOG00000014986	Ube4b	2400.206686	2687.545105	-0.162659459	0.00286141	0.02816332
novel.14964	-	131.3667482	185.0435088	-0.493909515	0.00286142	0.02816332
ENSRNOG00000004741	Rpl19	17600.19024	15868.7825	0.149381156	0.002867678	0.028203239
ENSRNOG00000012216	Tgfbi	858.2928493	728.1324896	0.238061999	0.002871478	0.028218936
novel.18264	-	353.9517896	443.4863534	-0.325247685	0.002877463	0.028251966
ENSRNOG00000018816	Cox5a	4941.129877	4431.416177	0.156942437	0.002879251	0.028251966
ENSRNOG00000008598	Btbd7	1298.785222	1487.040707	-0.194630558	0.002881531	0.028252688
ENSRNOG00000022694	Plekhg5	458.5060566	563.9412601	-0.297128941	0.002886938	0.028277159
ENSRNOG00000047280	Cttn	59.80764884	104.4086463	-0.800579843	0.002888444	0.028277159
ENSRNOG00000013851	Spry4	1535.020156	1337.807999	0.198357102	0.002891834	0.028288717
ENSRNOG00000011150	Arsb	1355.833578	1542.621009	-0.186092658	0.002900064	0.028347568
novel.64	-	82.27230413	48.27141676	0.76835511	0.002909449	0.028417616
ENSRNOG00000018674	Ntrk3	80.15663037	47.0540636	0.769351659	0.002917865	0.028468098
novel.17802	-	803.2163307	948.6775506	-0.239767856	0.002919064	0.028468098
novel.12505	-	133.314678	87.38213383	0.610140816	0.00292289	0.028483715
ENSRNOG00000032446	Recql4	275.6031722	205.540428	0.420940635	0.002927563	0.028507558
ENSRNOG00000031643	Dchs1	1256.882467	1491.378055	-0.246583382	0.002950125	0.02867896
novel.9550	-	1500.260314	1309.17887	0.195595573	0.00295082	0.02867896
novel.17501	-	195.2174109	258.8497947	-0.407324546	0.002951884	0.02867896
ENSRNOG00000014090	Retsat	1617.956724	1846.651718	-0.19113636	0.002974552	0.028877283
ENSRNOG00000013411	Nup155	1143.535136	991.2789575	0.206335406	0.002986289	0.028969263
ENSRNOG00000040205	Zcchc24	2202.336703	2461.03791	-0.160175916	0.002990049	0.028983781
ENSRNOG00000005109	Rprm	93.5676873	57.20811701	0.706611705	0.002994973	0.029009551
novel.1102	-	701.2531077	585.3513097	0.260179851	0.003000352	0.029039687
ENSRNOG00000016013	Gprc5b	788.1562078	921.3265296	-0.224876589	0.003007609	0.029087939
ENSRNOG00000018211	Urod	1065.615938	1231.226667	-0.209045859	0.003018128	0.029162341
ENSRNOG00000009910	Swap70	234.0711156	305.2145112	-0.382141931	0.003020889	0.029162341
ENSRNOG00000022483	Trim50	38.03145709	16.56198705	1.192039813	0.003022134	0.029162341
ENSRNOG00000001527	Cd80	145.7808575	97.79563324	0.5775668	0.00304624	0.02937282
ENSRNOG00000016952	Uqcr11	5759.908607	5157.213881	0.159590901	0.003055638	0.029421893
ENSRNOG00000004904	Pa2g4	3153.39761	2834.025651	0.153953199	0.003055925	0.029421893
novel.16032	-	2536.341407	2826.920721	-0.156318749	0.003062027	0.029458496
ENSRNOG00000055925	Zc3h7b	3765.286388	4170.051699	-0.147302071	0.003066993	0.029465207
ENSRNOG00000004111	Soat1	1246.490347	1436.630882	-0.205448832	0.003067327	0.029465207
ENSRNOG00000001360	Stag3	59.2715833	31.31560989	0.923573727	0.003087969	0.029641258
ENSRNOG00000027489	Mn1	423.102412	316.8540891	0.416505208	0.003105093	0.029783303
novel.10595	-	47.50487751	83.11249983	-0.803715302	0.003118064	0.029885341
novel.5352	-	3362.319551	3022.355116	0.153528298	0.003145483	0.030125592
ENSRNOG00000011677	Slc39a10	1732.879964	1950.880536	-0.170958269	0.003153471	0.030179514
novel.17972	-	424.2077581	339.3987446	0.322035522	0.003160882	0.030227853
ENSRNOG00000022514	Tor2a	629.8829397	769.6044172	-0.289254167	0.003167511	0.030244507
ENSRNOG00000007023	Galm	531.065034	640.8154661	-0.271951122	0.00316806	0.030244507
ENSRNOG00000007650	Cd63	18951.07173	21164.48441	-0.159327466	0.003169709	0.030244507
ENSRNOG00000010997	Ednrb	252.7853974	189.0706555	0.421183344	0.003173459	0.030257737
ENSRNOG00000011124	AABR07067267.1	1787.316634	2058.786614	-0.203089903	0.003193655	0.030427639
ENSRNOG00000003901	Cfap36	920.8357384	785.6557892	0.228503388	0.003200337	0.03044945
ENSRNOG00000003873	Cpd	5173.492519	5663.446384	-0.130321973	0.0032007	0.03044945
ENSRNOG00000030715	Cfh	293.0832923	372.6336658	-0.345475489	0.003235016	0.030751899
ENSRNOG00000033984	Ifnlr1	275.0534107	353.0603175	-0.360392766	0.003238862	0.030751899
ENSRNOG00000014686	Kcnd3	781.8851961	657.4212636	0.249973536	0.003239696	0.030751899
ENSRNOG00000007443	Jag1	1377.898892	1192.456081	0.208310012	0.003249155	0.030818837
ENSRNOG00000019688	Diaph1	573.125646	688.2839356	-0.2642616	0.003265012	0.030946325
novel.6941	-	110.5290476	158.5343934	-0.520819084	0.003282288	0.031087057
ENSRNOG00000008643	Rars2	310.8420123	240.3941656	0.372031175	0.003291846	0.031154532
ENSRNOG00000010883	Pard6b	244.9812161	319.5333661	-0.381609857	0.003317415	0.031372332
ENSRNOG00000010064	Abcc4	179.3290895	242.967637	-0.439719294	0.003319759	0.031372332
ENSRNOG00000001170	Cox6a1	13087.79766	12124.16542	0.110294537	0.003326587	0.031413679
ENSRNOG00000005561	Brinp1	37.40184144	15.75184352	1.249955213	0.00333104	0.031432548
ENSRNOG00000014294	Ptpn6	239.3097072	312.4505135	-0.385854266	0.003365438	0.031733747
ENSRNOG00000003973	Cyb5r1	599.8436881	716.2472741	-0.255657961	0.003379604	0.03184388
ENSRNOG00000014119	Farsb	1620.992187	1430.206343	0.180605609	0.003384023	0.031862067
novel.9666	-	39.8448578	17.6806005	1.169108313	0.003387639	0.031866232
ENSRNOG00000008942	RGD1304963	201.9650609	140.7466459	0.519461179	0.003389442	0.031866232
novel.18713	-	234.1163395	305.254349	-0.381671456	0.003405976	0.031998182
novel.11399	-	748.9408936	631.2471817	0.246067691	0.003416359	0.032072194
novel.3256	-	649.127499	775.5438595	-0.255711651	0.00342428	0.032123004
ENSRNOG00000019222	Tfdp1	2206.699223	1961.891802	0.169080557	0.003431246	0.032164789
ENSRNOG00000014762	Ppie	758.9428694	634.5836262	0.258581125	0.003463119	0.03243982
ENSRNOG00000026918	RGD1308065	66.57554404	37.30755146	0.837753123	0.003492868	0.03268053
ENSRNOG00000018584	LOC100359583	16171.68629	14706.10007	0.137043775	0.00349392	0.03268053
novel.17876	-	344.968231	429.8607463	-0.31780406	0.003519402	0.032894852
ENSRNOG00000008173	Sesn3	1533.775256	1348.664559	0.18530486	0.003527224	0.032943909
ENSRNOG00000012110	Col17a1	76.21360619	115.9595785	-0.606175309	0.00355991	0.033224965
ENSRNOG00000029500	Tapbp	1205.277419	1032.796693	0.222935888	0.003563582	0.033229793
ENSRNOG00000008620	Smad3	2387.466624	2698.394635	-0.176081379	0.003568255	0.033229793
ENSRNOG00000001640	Tomm70	1383.459056	1206.050618	0.198175193	0.00357065	0.033229793
novel.15387	-	148.9403089	97.68387882	0.608959421	0.003570808	0.033229793
ENSRNOG00000000341	Nid2	6194.602083	6789.691485	-0.132159074	0.003574304	0.033238172
ENSRNOG00000006532	H3f3b	6618.236867	7188.495467	-0.119333989	0.003599915	0.033436695
ENSRNOG00000058646	Zfp36l1	5594.385832	4965.342128	0.172471272	0.003602438	0.033436695
ENSRNOG00000004206	Glrx5	2657.103944	2370.164423	0.164820394	0.003603486	0.033436695
novel.12593	-	244.5991077	316.8974524	-0.371758405	0.003624523	0.033600437
ENSRNOG00000057189	LOC103690326	71.17503142	41.12928722	0.791872999	0.003626381	0.033600437
novel.19458	-	327.6406905	416.0678643	-0.344396879	0.003629243	0.033602641
ENSRNOG00000033517	LOC100360791	1186.988835	1413.651747	-0.251183125	0.003641904	0.033695505
ENSRNOG00000003076	Rbms2	1687.460523	1903.444232	-0.174527718	0.003647574	0.033723596
ENSRNOG00000007089	Lgmn	4985.68978	5433.302286	-0.124130012	0.003659927	0.033813392
novel.9218	-	1029.11257	646.7419164	0.670568958	0.003667682	0.033860608
ENSRNOG00000020028	Pcdhb22	96.55939458	141.6550099	-0.552171421	0.003685917	0.033986797
novel.10795	-	260.7413947	196.9826151	0.406500621	0.003686658	0.033986797
ENSRNOG00000006976	Med6	576.1228663	469.338316	0.296591505	0.003714753	0.034221163
ENSRNOG00000039745	Pm20d1	80.88737833	122.0275398	-0.593275855	0.00371885	0.034234276
novel.3507	-	59.66544681	32.54188959	0.875699283	0.003754924	0.03454152
novel.10535	-	314.9025322	398.929554	-0.343221174	0.003769302	0.034648896
novel.9851	-	1944.094086	1708.706718	0.185903091	0.003795094	0.034860964
ENSRNOG00000002210	Hsd17b11	719.7205336	863.2121469	-0.261699874	0.00380001	0.034881097
ENSRNOG00000004197	Asb12	75.05781136	114.644221	-0.61183495	0.003829576	0.035127303
ENSRNOG00000046028	Haus6	453.7151332	365.725241	0.311376138	0.003836972	0.035169957
ENSRNOG00000052296	Shank3	287.7227814	374.5979562	-0.380661239	0.003850249	0.035266404
ENSRNOG00000028206	Fam109a	139.5756593	196.785871	-0.497252324	0.003870498	0.035426538
ENSRNOG00000003221	Myoc	151.4608752	100.9276617	0.587750144	0.003877477	0.035465065
ENSRNOG00000038001	Slc25a1	1088.519208	1275.093939	-0.228980931	0.003889692	0.035551397
ENSRNOG00000018812	Rpp25	685.021171	818.9491514	-0.258149804	0.003898473	0.035606241
novel.12271	-	299.6435885	380.1400019	-0.343765329	0.003902291	0.03561571
ENSRNOG00000042059	Rccd1	82.34013058	49.35417996	0.73997279	0.003905283	0.035617624
ENSRNOG00000021750	Id1	1900.747254	1639.638478	0.212782521	0.003920339	0.035716038
ENSRNOG00000008944	Ext2	2864.498407	3224.783354	-0.170324832	0.003921652	0.035716038
novel.15264	-	36.68090779	72.06383241	-0.973573343	0.003935725	0.035818736
ENSRNOG00000014160	Tcp1	3133.34748	2795.090674	0.164128218	0.003941381	0.035844731
ENSRNOG00000046428	Lrrc75b	1143.418748	1309.392328	-0.196135533	0.003954321	0.035914644
ENSRNOG00000003139	Smc1a	2902.463327	2609.886582	0.153215133	0.003954678	0.035914644
ENSRNOG00000000902	Hsph1	3728.725768	4092.527571	-0.134285843	0.003960692	0.035943767
ENSRNOG00000052113	Ppp1r9b	3175.662959	3514.244803	-0.145988269	0.003967028	0.035967293
ENSRNOG00000006623	Cd302	524.1004968	637.6868625	-0.283228957	0.003970172	0.035967293
ENSRNOG00000005012	Utp14a	806.4543681	682.4714614	0.240583199	0.003974443	0.035967293
novel.5004	-	483.9247775	593.2919667	-0.294560609	0.003974519	0.035967293
novel.12257	-	213.6531837	155.0534375	0.459266674	0.003981331	0.036003491
ENSRNOG00000002509	Gnl3l	2010.391374	2253.390771	-0.164284275	0.003985577	0.036016449
novel.4898	-	305.7573967	233.7535656	0.38787549	0.00399566	0.036067999
ENSRNOG00000012134	Scn4a	34.75028378	62.78838568	-0.855772619	0.00399755	0.036067999
novel.16573	-	661.3482217	783.7015072	-0.245600405	0.003999731	0.036067999
novel.18465	-	890.0194067	1037.430216	-0.221255272	0.004005374	0.036093466
novel.1293	-	278.4712167	212.9853097	0.388333535	0.004014074	0.036146426
ENSRNOG00000005492	Hpcal1	2231.925582	1992.401768	0.164257139	0.00403227	0.036284766
novel.14902	-	94.56747448	138.8935335	-0.552266006	0.004036959	0.036301445
ENSRNOG00000029830	Adm2	21.58990851	45.02671101	-1.054176451	0.004043096	0.036331119
novel.2436	-	2252.927217	2018.723945	0.158684164	0.004056561	0.036426554
ENSRNOG00000057616	Ptch2	19.22560355	41.44701532	-1.114055746	0.004067487	0.036499069
novel.15761	-	1996.321262	1783.63448	0.162289996	0.004071669	0.036511008
novel.3242	-	1804.1246	2024.966182	-0.166809043	0.00408239	0.036581527
ENSRNOG00000013777	Rnf166	1020.149147	877.1341963	0.216837449	0.004124673	0.036934572
novel.16675	-	374.6161769	297.0568992	0.335027153	0.004159733	0.037222492
ENSRNOG00000001124	Rnft2	256.521912	329.1327058	-0.359614518	0.004188848	0.037456842
ENSRNOG00000015741	Slc2a13	455.8060099	552.0120752	-0.275759562	0.004197779	0.037510507
novel.19853	-	1122.879508	965.7907395	0.217749554	0.004205167	0.037550319
ENSRNOG00000004100	Trib1	732.1279933	609.0488291	0.266885502	0.004213695	0.037600253
ENSRNOG00000018795	Rpl18a	5727.354581	5144.427829	0.154630565	0.004251135	0.037907928
ENSRNOG00000021234	Slc4a11	128.6483972	83.91523093	0.612166885	0.004259537	0.037956418
novel.7026	-	939.7956024	545.6850705	0.784465289	0.00426802	0.038005563
novel.17494	-	378.5550469	301.7145632	0.328550438	0.004299129	0.038255978
ENSRNOG00000018462	Rabep2	444.8109589	542.1450262	-0.28592443	0.004310774	0.038332956
ENSRNOG00000008447	Tmem132d	102.1445566	61.71927188	0.722583444	0.004347959	0.038631876
ENSRNOG00000027557	Klf14	37.58910451	16.25772081	1.204250607	0.004352798	0.038631876
ENSRNOG00000004040	Abca8	106.5484725	155.1731669	-0.541424613	0.00435344	0.038631876
ENSRNOG00000005798	Cav3	2421.3182	2690.678956	-0.152717708	0.004362413	0.038684694
novel.7054	-	54.61831	28.28623663	0.948736549	0.004370718	0.03873152
ENSRNOG00000020229	Homer3	1582.270692	1806.695987	-0.192113655	0.004397027	0.038915179
ENSRNOG00000016163	Slc1a3	1276.989004	1113.298422	0.197547994	0.004397522	0.038915179
ENSRNOG00000023309	Anks6	357.0371378	443.8391964	-0.313383058	0.004412196	0.038995731
ENSRNOG00000016413	Pstpip1	127.1276557	180.1401923	-0.505641212	0.004414662	0.038995731
ENSRNOG00000019322	Notch1	1187.844789	1017.243952	0.224767131	0.00441576	0.038995731
ENSRNOG00000047314	Tk1	1364.261715	1199.046648	0.186713803	0.004458406	0.039345205
ENSRNOG00000018262	Ampd3	341.8614229	428.9365555	-0.325948235	0.004465943	0.039384577
novel.10781	-	397.7655393	317.7165225	0.326291682	0.004475502	0.039441706
ENSRNOG00000023830	Dnase2	331.9002819	415.4996602	-0.324653758	0.004509397	0.039713091
ENSRNOG00000002807	9-Sep	945.2860528	1093.621711	-0.209726799	0.004518635	0.039743444
ENSRNOG00000014162	Plekhb2	2698.794726	2982.526666	-0.144165969	0.004519052	0.039743444
novel.14972	-	116.4963179	164.1635705	-0.49409173	0.004525801	0.039775484
ENSRNOG00000022582	Fam58b	126.4498046	177.2269361	-0.489910511	0.004538367	0.039858569
ENSRNOG00000020388	Inpp5f	600.5755067	714.508065	-0.251405746	0.004546753	0.039904851
ENSRNOG00000030285	Epha3	223.6820071	293.5347068	-0.393158822	0.004558685	0.03998217
novel.19911	-	105.6830327	67.31259873	0.648499878	0.004565469	0.040006136
novel.14944	-	2726.252222	2461.87577	0.147245396	0.004567667	0.040006136
ENSRNOG00000031081	Stat2	197.180433	143.4090796	0.459176195	0.004620069	0.040437442
ENSRNOG00000015020	Idh1	2760.609656	3064.504587	-0.150382189	0.004651012	0.04068047
ENSRNOG00000026306	Clec5a	81.26832521	125.5899736	-0.625416066	0.004656371	0.040683375
ENSRNOG00000012051	Ncaph	802.7458062	679.8585708	0.239793747	0.004658484	0.040683375
ENSRNOG00000023338	Tspan2	3017.00789	2734.820795	0.141660029	0.004660876	0.040683375
ENSRNOG00000042960	Rgcc	461.4373944	358.7548062	0.361217835	0.004664938	0.040691096
ENSRNOG00000027066	Stk32a	38.41781042	66.86916376	-0.798730484	0.004714819	0.041086872
ENSRNOG00000009117	Otub2	377.7963087	467.1025312	-0.307570159	0.004716728	0.041086872
novel.16177	-	114.9671584	75.8504967	0.599328131	0.004766175	0.041475317
novel.5512	-	527.4697417	642.871596	-0.285014653	0.004767799	0.041475317
novel.651	-	1157.796123	1328.523028	-0.197850513	0.004787016	0.041614215
novel.19700	-	258.4494149	330.4124006	-0.353685933	0.004794661	0.041652398
ENSRNOG00000020902	G6pc3	1125.134719	1286.004613	-0.192670831	0.004812161	0.04174891
ENSRNOG00000000466	Hsd17b8	527.0390002	430.847719	0.291771922	0.004812291	0.04174891
ENSRNOG00000011553	Actl6a	1166.801577	1015.966203	0.200144641	0.004817739	0.04175188
ENSRNOG00000014132	Mypop	105.61731	159.9663872	-0.597461893	0.004819155	0.04175188
ENSRNOG00000013324	Cdh5	340.6388002	424.4760827	-0.318097919	0.004843261	0.041932357
ENSRNOG00000009068	Phlda3	7139.095345	6344.849316	0.170339232	0.004851701	0.041977045
ENSRNOG00000003763	Prdx4	2987.409757	2688.120518	0.152024256	0.004901195	0.042376639
novel.16213	-	76.61824505	117.266125	-0.615167714	0.004909039	0.04241582
ENSRNOG00000022099	Trim72	1677.930232	1915.000739	-0.1901142	0.004916811	0.042454323
novel.5743	-	413.422626	333.6344584	0.310730756	0.004935037	0.042569187
ENSRNOG00000015113	Mocos	132.2115264	182.3237879	-0.465175721	0.004936762	0.042569187
novel.6219	-	67.8024305	106.7459829	-0.656146324	0.00495699	0.042703873
ENSRNOG00000049681	Mapre2	2120.049287	2355.662243	-0.151972769	0.004962027	0.042703873
novel.14602	-	110.4214569	157.161345	-0.511015779	0.004965326	0.042703873
novel.3775	-	115.5472143	162.6957265	-0.492689188	0.004965722	0.042703873
novel.15262	-	1141.18839	1314.887471	-0.203920003	0.004996218	0.042931258
novel.13928	-	670.4287585	785.3872292	-0.228454419	0.004998868	0.042931258
ENSRNOG00000020803	Meox1	121.0496924	170.6476679	-0.495028307	0.00504398	0.043288735
ENSRNOG00000020660	Cfl1	16673.47981	15137.06712	0.139453411	0.005047253	0.043288735
novel.16039	-	3360.507528	2999.624345	0.163511652	0.005058087	0.043352617
ENSRNOG00000052873	Npnt	309.8929087	238.2885074	0.37610531	0.005076376	0.04348026
ENSRNOG00000058337	Plcb2	29.14993859	54.04868911	-0.894115693	0.005098648	0.043641836
novel.5058	-	134.2604976	92.06351277	0.543809446	0.005109305	0.043691694
ENSRNOG00000053026	Shcbp1	551.5651961	452.8834474	0.284611115	0.005111297	0.043691694
ENSRNOG00000047914	Gng11	4.985840712	85.22968632	-4.095124988	0.005117461	0.043715201
ENSRNOG00000009808	Ift80	683.9572203	800.1313342	-0.226536472	0.005130378	0.043796327
novel.1276	-	805.4359666	952.2829224	-0.241865199	0.005147243	0.043911023
ENSRNOG00000012879	Fabp3	4728.30616	4271.596557	0.146411133	0.005188412	0.044232768
ENSRNOG00000009642	Cct4	6218.260998	5723.467235	0.119377485	0.005204703	0.04434213
ENSRNOG00000004275	Egfl6	190.0486429	138.4458948	0.458708777	0.005226613	0.044499189
ENSRNOG00000001592	Cct8	6180.675062	5639.870611	0.132103397	0.005234204	0.044534207
ENSRNOG00000012475	Prr5	252.9608333	323.2841366	-0.354465507	0.005247444	0.04459699
ENSRNOG00000020105	Klhl30	361.8348264	448.80179	-0.310309476	0.005248549	0.04459699
ENSRNOG00000013634	Myd88	642.8510996	771.6131094	-0.26400754	0.00526446	0.044702523
ENSRNOG00000014516	Hs6st1	5410.581828	4915.869296	0.138406487	0.005269846	0.044718605
novel.19771	-	620.7468391	521.0999904	0.252200696	0.005292299	0.044879398
ENSRNOG00000009820	Bnip3l	2597.421167	2884.644218	-0.151194654	0.005297953	0.044897609
novel.19856	-	563.456056	463.6236449	0.281446532	0.005303243	0.044912719
ENSRNOG00000027880	Nbeal2	260.1701012	334.4086076	-0.363087265	0.005310412	0.044943708
ENSRNOG00000008129	Pla2r1	843.7131905	713.5702603	0.240410088	0.005345989	0.04521492
ENSRNOG00000002032	Ifngr2	1066.655327	1230.67581	-0.206665655	0.005386774	0.045529795
novel.9609	-	30.70603647	56.13361707	-0.8679811	0.005420429	0.045784032
novel.8460	-	21.79874105	165.0271006	-2.923324361	0.005444532	0.045957302
ENSRNOG00000008210	Ky	51.47917587	26.23196033	0.976053307	0.00545122	0.045983444
ENSRNOG00000011154	Adgrf5	208.4703564	269.7462352	-0.372534715	0.005505952	0.046414556
ENSRNOG00000053615	Mrpl50	802.9526071	673.7901476	0.25324777	0.005520128	0.046503449
novel.7374	-	61.94804766	34.5379993	0.839111148	0.005526065	0.046522859
novel.11920	-	1613.694629	1828.942045	-0.18077935	0.005529974	0.046525179
ENSRNOG00000058007	Nde1	1055.503849	910.505258	0.214179587	0.005540915	0.046586613
ENSRNOG00000002928	Guk1	2225.350647	1998.188572	0.155553373	0.005545342	0.046593247
ENSRNOG00000013321	Dock11	705.2100628	824.8750954	-0.226703233	0.005559357	0.046680374
ENSRNOG00000042189	Rab31	3032.64604	3347.020291	-0.142621045	0.005583999	0.046856556
novel.5670	-	331.1879823	408.9487578	-0.305111929	0.005600496	0.046963806
novel.13380	-	2907.166577	2621.599302	0.148992955	0.005606681	0.046963806
ENSRNOG00000014713	Csgalnact2	894.8028199	1051.825998	-0.233276437	0.005607783	0.046963806
ENSRNOG00000021468	Grm8	96.56699557	61.16389495	0.656132546	0.005675325	0.047498394
novel.17209	-	36.08688337	63.71899404	-0.820723871	0.005683022	0.047531744
ENSRNOG00000005528	Tbk1	242.2272738	312.5088242	-0.366427337	0.00572538	0.047854757
novel.1778	-	330.4347039	258.0434077	0.357981443	0.005746867	0.048003018
ENSRNOG00000008915	Prima1	268.6232889	207.3018381	0.375770133	0.005751159	0.048007555
ENSRNOG00000003782	Acot9	1100.152055	1260.235469	-0.196356514	0.005771386	0.048145015
ENSRNOG00000018969	Gpatch4	265.5540317	204.3038232	0.378853601	0.005784027	0.048219055
ENSRNOG00000009857	Ftsj3	1510.102163	1334.109562	0.179197049	0.00585186	0.048752805
ENSRNOG00000045821	Slc41a3	404.7777862	501.0876704	-0.308844437	0.005859879	0.048765666
ENSRNOG00000028717	Ndufb7	2712.448522	2399.477937	0.176761918	0.00586102	0.048765666
ENSRNOG00000000702	Sart3	1654.178027	1464.405676	0.176387757	0.005867739	0.048789869
novel.11336	-	650.2074687	769.7301092	-0.244454467	0.005879744	0.048857965
novel.6194	-	54.95943945	29.73596799	0.888165174	0.005912994	0.049102392
novel.18375	-	56.53062972	90.20664383	-0.674022003	0.005961881	0.049476268
novel.6074	-	188.6872995	134.6701904	0.484859228	0.005990734	0.049667382
ENSRNOG00000015880	Dpep1	782.7355059	666.8099937	0.231186059	0.005992667	0.049667382
novel.8481	-	868.4819974	1004.021718	-0.210280236	0.006007304	0.049725595
ENSRNOG00000029401	Actg2	2276.70616	2036.834259	0.160965811	0.006008528	0.049725595
novel.10905	-	90.08856639	49.06212106	0.887127805	0.006011341	0.049725595
